# Supplementary material for: 3-Phenyl­isoquinolin-1(2H)-one
Source: Acta Crystallogr Sect E Struct Rep Online. 2009 Jan 8;65(Pt 2):o261. doi: 10.1107/S1600536809000245 (PMC2968326; doi:10.1107/S1600536809000245)
Supplement: Supplementary file 2 [file e-65-0o261-Isup2.hkl]

#
# h,k,l, Fc-squared, Fo-squared, sigma(Fo-squared) and status flag
#
data_I
_shelx_title ' vhr11_m in P-1'
_shelx_refln_list_code          4
_shelx_F_calc_maximum       91.38
_exptl_crystal_F_000       232.00
_reflns_d_resolution_high  0.8303
 
loop_
 _symmetry_equiv_pos_as_xyz
 'x, y, z'
 '-x, -y, -z'
 
_cell_length_a     3.8692
_cell_length_b    12.0171
_cell_length_c    12.3209
_cell_angle_alpha 106.652
_cell_angle_beta   94.137
_cell_angle_gamma  90.579
 
_shelx_F_squared_multiplier     1.000
 
loop_
 _refln_index_h
 _refln_index_k
 _refln_index_l
 _refln_F_squared_calc
 _refln_F_squared_meas
 _refln_F_squared_sigma
 _refln_observed_status
   1   0   0       30.96       33.00      0.52 o
   2   0   0        8.10        8.27      0.37 o
   3   0   0        9.20        9.01      0.62 o
   4   0   0        0.05        0.55      0.53 o
  -4   1   0        0.60        0.00      1.19 o
  -3   1   0       52.91       51.21      1.30 o
  -2   1   0      166.65      155.04      1.49 o
  -1   1   0      196.93      175.67      1.21 o
   0   1   0     1138.63     1141.10     15.36 o
   1   1   0       70.81       73.15      0.74 o
   2   1   0      365.68      390.87      2.82 o
   3   1   0        3.54        3.50      0.46 o
   4   1   0        0.77        0.60      1.13 o
  -4   2   0        1.50        1.03      0.47 o
  -3   2   0       48.99       49.24      1.76 o
  -2   2   0       41.43       37.39      1.56 o
  -1   2   0      368.30      367.17      1.83 o
   0   2   0      787.70      794.98      3.33 o
   1   2   0     1706.54     1696.00      7.47 o
   2   2   0      308.53      315.60      2.26 o
   3   2   0        0.13        0.00      0.47 o
   4   2   0        4.16        3.63      0.75 o
  -4   3   0        2.56        1.83      0.78 o
  -3   3   0       17.71       19.76      0.84 o
  -2   3   0        0.05        0.00      0.21 o
  -1   3   0      120.19      109.17      0.97 o
   0   3   0      207.26      186.20      1.22 o
   1   3   0        0.06        0.00      0.19 o
   2   3   0        4.05        4.03      0.33 o
   3   3   0        0.10        0.00      0.45 o
   4   3   0        0.32        0.37      0.60 o
  -4   4   0        0.34        0.50      1.01 o
  -3   4   0        0.05        0.00      0.36 o
  -2   4   0       34.88       35.20      0.75 o
  -1   4   0       48.67       50.79      0.98 o
   0   4   0      250.55      260.30      1.67 o
   1   4   0       11.09       10.54      0.40 o
   2   4   0        7.56        8.62      0.43 o
   3   4   0       50.01       47.51      1.68 o
   4   4   0        0.91        0.60      0.63 o
  -4   5   0        7.19        9.04      0.99 o
  -3   5   0        0.62        0.73      0.53 o
  -2   5   0       13.36       12.22      0.62 o
  -1   5   0      124.20      124.12      1.67 o
   0   5   0      550.51      618.94      4.66 o
   1   5   0       68.38       72.55      1.02 o
   2   5   0        1.10        1.48      0.32 o
   3   5   0        0.74        0.09      0.97 o
   4   5   0        2.10        2.09      1.08 o
  -4   6   0       79.22       90.94      2.86 o
  -3   6   0        1.09        2.09      0.61 o
  -2   6   0       47.80       49.32      1.86 o
  -1   6   0      401.90      412.74      3.53 o
   0   6   0      443.09      533.34      3.05 o
   1   6   0      329.16      370.98      2.66 o
   2   6   0       14.39       13.10      0.70 o
   3   6   0        5.38        5.38      1.16 o
   4   6   0        0.11        0.00      0.67 o
  -4   7   0       14.21       16.86      2.32 o
  -3   7   0      131.30      136.94      2.47 o
  -2   7   0       35.65       36.84      1.46 o
  -1   7   0        6.14        5.23      0.52 o
   0   7   0       15.40       14.14      0.58 o
   1   7   0       27.64       26.50      0.75 o
   2   7   0      111.28      113.77      1.96 o
   3   7   0        4.28        2.83      0.68 o
  -3   8   0      155.58      159.44      2.78 o
  -2   8   0        8.71        9.10      0.89 o
  -1   8   0        2.23        1.46      0.50 o
   0   8   0       61.94       60.10      1.42 o
   1   8   0        1.94        1.72      0.41 o
   2   8   0      198.23      209.52      2.81 o
   3   8   0        0.13        0.55      0.56 o
  -3   9   0        2.59        1.83      0.61 o
  -2   9   0       16.61       16.79      0.97 o
  -1   9   0       31.65       30.96      1.04 o
   0   9   0        2.04        2.46      0.60 o
   1   9   0        7.11        7.33      0.58 o
   2   9   0       11.30       12.46      0.91 o
   3   9   0       12.38       10.84      1.06 o
  -3  10   0        2.42        2.43      0.68 o
  -2  10   0        1.17        0.91      0.53 o
  -1  10   0        0.57        0.70      0.69 o
   0  10   0        0.00        0.08      0.52 o
   1  10   0       56.25       51.91      1.89 o
   2  10   0       48.42       52.42      1.68 o
   3  10   0        0.15        0.00      0.64 o
  -2  11   0        1.53        2.25      0.68 o
  -1  11   0       31.24       28.96      1.30 o
   0  11   0        9.16       10.33      0.84 o
   1  11   0       19.66       19.59      1.34 o
   2  11   0       28.28       33.61      1.73 o
  -2  12   0        0.01        0.58      0.66 o
  -1  12   0        3.06        4.37      1.12 o
   0  12   0        2.22        2.55      0.65 o
   1  12   0        7.22        9.12      1.09 o
   2  12   0        4.70        4.51      0.93 o
  -1  13   0        0.15        0.12      0.68 o
   0  13   0        2.11        2.02      0.88 o
   1  13   0        2.53        5.40      0.97 o
   0 -14   1        4.37        7.50      1.56 o
  -1 -13   1        0.94        1.00      0.83 o
   0 -13   1        6.08        5.14      1.24 o
   1 -13   1        0.72        0.00      0.66 o
  -2 -12   1        8.76       12.02      1.18 o
  -1 -12   1        2.47        4.53      0.88 o
   0 -12   1        5.71        3.72      0.69 o
   1 -12   1        9.37        8.34      0.86 o
   2 -12   1        2.63        3.43      0.82 o
  -2 -11   1       16.61       18.08      1.28 o
  -1 -11   1       14.70       16.09      1.21 o
   0 -11   1       42.24       35.99      1.33 o
   1 -11   1       33.76       32.28      1.36 o
   2 -11   1        5.28        4.81      0.71 o
   3 -11   1        1.51        0.30      0.75 o
  -3 -10   1       26.27       27.12      1.56 o
  -2 -10   1        0.18        0.02      0.49 o
  -1 -10   1        0.03        0.00      0.74 o
   0 -10   1        3.05        2.36      0.57 o
   1 -10   1       36.50       29.68      1.62 o
   2 -10   1       13.23       13.88      1.15 o
   3 -10   1        1.86        1.97      0.75 o
  -3  -9   1       10.35       10.57      1.58 o
  -2  -9   1       17.88       18.88      0.92 o
  -1  -9   1       19.43       18.50      0.84 o
   0  -9   1        0.57        0.92      0.73 o
   1  -9   1        8.19        6.88      0.68 o
   2  -9   1        7.11        7.60      0.74 o
   3  -9   1       15.31       16.20      1.03 o
  -3  -8   1        6.01        6.65      0.87 o
  -2  -8   1        4.10        3.92      0.80 o
  -1  -8   1        4.05        4.72      0.45 o
   0  -8   1       83.53       80.98      1.60 o
   1  -8   1       88.93       90.99      1.79 o
   2  -8   1        1.47        1.66      0.50 o
   3  -8   1        0.03        0.00      0.80 o
  -4  -7   1        0.19        0.00      0.65 o
  -3  -7   1        2.82        3.06      0.68 o
  -2  -7   1       11.83       12.23      0.71 o
  -1  -7   1      227.94      248.06      2.22 o
   0  -7   1      113.80      114.07      1.32 o
   1  -7   1        0.27        0.14      0.37 o
   2  -7   1        0.41        0.34      0.42 o
   3  -7   1       48.81       51.84      1.52 o
   4  -7   1      104.20      109.33      3.15 o
  -4  -6   1        0.00        0.00      0.62 o
  -3  -6   1        0.01        0.20      0.48 o
  -2  -6   1        1.50        0.96      0.33 o
  -1  -6   1      491.75      523.50      3.27 o
   0  -6   1      245.21      285.79      2.51 o
   1  -6   1      103.00      119.91      1.16 o
   2  -6   1       66.01       62.20      1.41 o
   3  -6   1        4.46        5.18      0.58 o
   4  -6   1       63.75       73.32      2.55 o
  -4  -5   1       38.79       34.23      1.72 o
  -3  -5   1        0.38        0.40      0.51 o
  -2  -5   1       32.95       32.43      0.78 o
  -1  -5   1       28.97       26.66      0.64 o
   0  -5   1      228.48      245.06      2.19 o
   1  -5   1     1332.63     1470.62     10.23 o
   2  -5   1       45.97       43.27      0.95 o
   3  -5   1        0.49        0.64      0.66 o
   4  -5   1        4.03        6.68      1.18 o
  -4  -4   1        9.33        8.34      0.97 o
  -3  -4   1        2.24        2.99      0.63 o
  -2  -4   1       48.40       47.85      0.88 o
  -1  -4   1       51.81       49.01      0.77 o
   0  -4   1        6.89        6.90      0.32 o
   1  -4   1        0.09        0.34      0.17 o
   2  -4   1        1.56        1.54      0.29 o
   3  -4   1        1.68        2.60      0.38 o
   4  -4   1        0.10        0.23      0.91 o
  -4  -3   1        5.41        5.45      0.85 o
  -3  -3   1        0.38        0.41      0.39 o
  -2  -3   1        4.79        3.85      0.32 o
  -1  -3   1       44.58       42.55      0.65 o
   0  -3   1       10.03       12.39      0.37 o
   1  -3   1       50.29       52.05      0.69 o
   2  -3   1        0.28        0.25      0.23 o
   3  -3   1        0.82        0.38      0.31 o
   4  -3   1        5.97        4.64      0.64 o
  -4  -2   1        0.48        0.18      1.08 o
  -3  -2   1        0.53        0.40      0.59 o
  -2  -2   1      255.56      255.58      1.93 o
  -1  -2   1      403.15      405.31      2.17 o
   0  -2   1      794.18      771.85      3.21 o
   1  -2   1       48.51       38.39      0.57 o
   2  -2   1       16.21       14.26      0.61 o
   3  -2   1        9.00        8.42      0.59 o
   4  -2   1        0.40        0.48      0.65 o
  -4  -1   1        6.59        6.32      1.51 o
  -3  -1   1        0.02        0.00      0.34 o
  -2  -1   1        4.01        4.12      0.29 o
  -1  -1   1     6001.57     5790.26     30.65 o
   0  -1   1      403.72      386.69      3.25 o
   1  -1   1      270.69      271.05      1.63 o
   2  -1   1        2.10        2.81      0.31 o
   3  -1   1       98.33       91.44      1.70 o
   4  -1   1       38.48       37.10      1.81 o
  -4   0   1       24.07       20.83      1.28 o
  -3   0   1       50.05       47.37      1.24 o
  -2   0   1      768.19      778.96      5.31 o
  -1   0   1      767.73      790.28      3.50 o
   0   0   1      190.17      188.92      1.35 o
   1   0   1     8308.56     7970.07     48.78 o
   2   0   1      267.51      273.94      2.08 o
   3   0   1       72.78       72.03      1.50 o
   4   0   1        1.33        0.72      0.60 o
  -4   1   1       78.31       77.31      1.89 o
  -3   1   1       52.60       51.91      1.31 o
  -2   1   1        4.30        4.97      0.31 o
  -1   1   1      388.96      388.27      2.05 o
   0   1   1      133.24      120.56      0.87 o
   1   1   1     8350.90     8131.27     41.82 o
   2   1   1      239.54      246.96      2.15 o
   3   1   1        0.89        0.79      0.84 o
   4   1   1        0.09        0.00      0.56 o
  -4   2   1        0.62        0.69      0.49 o
  -3   2   1        0.43        0.44      0.39 o
  -2   2   1      140.05      138.48      1.41 o
  -1   2   1      550.43      538.69      2.67 o
   0   2   1        1.05        1.97      0.25 o
   1   2   1       91.69       89.38      0.86 o
   2   2   1      636.59      629.30      3.54 o
   3   2   1      117.02      118.73      2.57 o
   4   2   1        0.14        0.00      0.68 o
  -4   3   1        0.52        0.00      0.58 o
  -3   3   1       28.90       27.09      0.96 o
  -2   3   1        0.49        0.68      0.24 o
  -1   3   1        0.06        0.17      0.16 o
   0   3   1      116.67      116.88      0.97 o
   1   3   1       56.51       48.66      0.75 o
   2   3   1       37.77       36.05      0.87 o
   3   3   1      132.54      128.39      3.61 o
   4   3   1        0.69        0.00      0.67 o
  -4   4   1        0.00        0.85      0.72 o
  -3   4   1       18.84       17.24      1.09 o
  -2   4   1       42.36       41.53      0.80 o
  -1   4   1      130.11      138.95      1.68 o
   0   4   1      121.45      113.38      1.15 o
   1   4   1       42.93       43.93      0.74 o
   2   4   1       45.33       46.97      1.12 o
   3   4   1        7.43        7.16      1.45 o
   4   4   1        2.31        2.63      0.99 o
  -4   5   1        3.02        4.11      0.84 o
  -3   5   1        6.38        7.19      1.30 o
  -2   5   1       99.44       98.93      1.70 o
  -1   5   1        3.44        7.05      0.50 o
   0   5   1       33.51       37.72      0.65 o
   1   5   1        3.31        3.46      0.32 o
   2   5   1        3.83        4.67      0.49 o
   3   5   1        6.34        5.47      0.73 o
   4   5   1        2.39        2.44      0.76 o
  -4   6   1       36.00       36.71      1.86 o
  -3   6   1      205.60      206.79      3.82 o
  -2   6   1       22.73       22.60      0.92 o
  -1   6   1      173.55      170.65      2.20 o
   0   6   1       56.19       58.06      0.86 o
   1   6   1       83.67       93.96      1.26 o
   2   6   1      113.84      114.16      1.92 o
   3   6   1        0.84        0.37      0.53 o
   4   6   1        0.76        1.85      0.73 o
  -4   7   1       22.48       22.71      1.58 o
  -3   7   1      109.80      115.83      4.40 o
  -2   7   1        4.46        5.88      0.64 o
  -1   7   1       20.27       20.82      0.89 o
   0   7   1      124.97      118.82      1.67 o
   1   7   1      192.68      210.20      2.06 o
   2   7   1        6.13        5.19      0.59 o
   3   7   1        5.74        5.66      1.00 o
  -3   8   1        1.51        1.79      0.75 o
  -2   8   1      419.96      423.67      4.38 o
  -1   8   1      137.73      141.84      3.03 o
   0   8   1       89.29       86.79      1.72 o
   1   8   1       57.78       57.31      1.35 o
   2   8   1        0.69        0.81      0.47 o
   3   8   1       78.55       79.43      2.51 o
  -3   9   1       10.21       14.54      1.29 o
  -2   9   1      139.73      141.43      2.58 o
  -1   9   1        6.90        7.68      0.78 o
   0   9   1        4.40        3.52      0.63 o
   1   9   1       38.72       40.65      3.68 o
   2   9   1       28.12       28.06      1.15 o
   3   9   1        5.95        6.92      0.95 o
  -3  10   1        0.20        0.60      0.77 o
  -2  10   1        6.15        6.13      0.74 o
  -1  10   1       28.81       30.72      1.09 o
   0  10   1        0.01        0.00      0.89 o
   1  10   1        1.33        1.21      0.75 o
   2  10   1       29.12       28.87      1.60 o
  -2  11   1        0.01        0.00      0.58 o
  -1  11   1        0.08        0.16      0.54 o
   0  11   1        1.89        2.77      0.68 o
   1  11   1       13.70       12.27      1.19 o
   2  11   1       13.56       14.70      1.29 o
  -2  12   1        0.28        0.23      0.65 o
  -1  12   1        1.49        1.84      0.63 o
   0  12   1        0.45        1.19      0.72 o
   1  12   1        5.97        6.33      1.95 o
  -1  13   1       15.70       21.92      2.42 o
   0  13   1        4.23        6.59      1.10 o
   1  13   1        0.05        0.00      0.83 o
   0 -14   2        1.19        1.45      0.75 o
   1 -14   2        3.77        2.69      0.89 o
  -1 -13   2        6.33        5.06      1.28 o
   0 -13   2        2.15        1.25      1.26 o
   1 -13   2        0.18        0.78      0.70 o
   2 -13   2        1.36        1.40      1.80 o
  -2 -12   2        0.27        1.97      1.02 o
  -1 -12   2       77.51       74.35      2.38 o
   0 -12   2        6.80        4.46      0.71 o
   1 -12   2        0.06        0.00      0.77 o
   2 -12   2       11.85       12.18      1.19 o
  -2 -11   2        0.24        0.63      0.91 o
  -1 -11   2        6.88        6.75      0.69 o
   0 -11   2       14.54       11.50      0.86 o
   1 -11   2       35.60       29.46      1.27 o
   2 -11   2        3.21        2.55      0.74 o
   3 -11   2        0.05        2.13      1.05 o
  -3 -10   2       43.14       43.30      1.92 o
  -2 -10   2        9.28       10.33      0.76 o
  -1 -10   2        4.97        5.64      1.11 o
   0 -10   2       13.82       12.09      0.80 o
   1 -10   2        6.52        4.22      0.63 o
   2 -10   2       28.09       28.05      1.98 o
   3 -10   2        0.10        0.00      0.83 o
  -3  -9   2       10.32       10.75      2.33 o
  -2  -9   2        0.16        0.21      0.67 o
  -1  -9   2        0.29        0.41      0.39 o
   0  -9   2       15.27       15.34      0.82 o
   1  -9   2        1.31        1.62      0.57 o
   2  -9   2        2.00        2.23      0.51 o
   3  -9   2       12.71       12.87      2.46 o
  -3  -8   2        0.03        0.38      0.56 o
  -2  -8   2        0.12        0.17      0.37 o
  -1  -8   2       30.65       31.22      0.85 o
   0  -8   2       59.68       57.59      1.01 o
   1  -8   2       12.41       10.86      0.71 o
   2  -8   2        1.54        0.93      0.45 o
   3  -8   2        0.91        0.34      0.53 o
  -4  -7   2        0.72        0.34      0.66 o
  -3  -7   2        3.36        3.71      0.82 o
  -2  -7   2        0.18        0.44      0.35 o
  -1  -7   2       82.73       87.21      1.27 o
   0  -7   2        0.54        0.27      0.29 o
   1  -7   2      108.30      108.14      1.38 o
   2  -7   2       57.68       56.50      2.07 o
   3  -7   2       42.80       42.86      1.62 o
   4  -7   2       26.21       27.78      2.74 o
  -4  -6   2        0.13        0.52      0.89 o
  -3  -6   2        6.62        6.44      0.76 o
  -2  -6   2        0.77        0.70      0.32 o
  -1  -6   2        8.39        8.89      0.45 o
   0  -6   2     1321.26     1533.65      6.64 o
   1  -6   2       74.74       74.09      0.99 o
   2  -6   2       60.68       58.19      1.03 o
   3  -6   2        7.92        7.85      0.69 o
   4  -6   2        0.10        1.28      2.36 o
  -4  -5   2       10.02        9.92      1.03 o
  -3  -5   2       27.62       29.61      1.38 o
  -2  -5   2        3.38        3.88      0.35 o
  -1  -5   2      293.92      299.34      2.17 o
   0  -5   2      422.30      453.17      2.61 o
   1  -5   2       88.27       99.73      1.10 o
   2  -5   2      203.02      220.81      2.05 o
   3  -5   2        0.01        0.42      0.41 o
   4  -5   2        6.01        8.67      1.87 o
  -4  -4   2        5.72        5.92      0.85 o
  -3  -4   2       47.44       44.44      1.28 o
  -2  -4   2       39.42       38.66      0.78 o
  -1  -4   2        3.34        2.94      0.27 o
   0  -4   2        3.25        3.33      0.26 o
   1  -4   2      119.97      129.47      1.21 o
   2  -4   2      196.92      206.23      1.94 o
   3  -4   2        0.15        0.55      0.34 o
   4  -4   2        0.78        2.88      1.01 o
  -4  -3   2        0.00        0.21      0.58 o
  -3  -3   2        5.69        5.21      0.54 o
  -2  -3   2      141.98      134.73      1.74 o
  -1  -3   2        1.58        1.39      0.21 o
   0  -3   2      247.31      248.83      1.50 o
   1  -3   2       71.62       67.14      0.91 o
   2  -3   2      101.27      106.34      1.32 o
   3  -3   2        0.23        0.09      0.32 o
   4  -3   2        0.69        0.04      0.55 o
  -4  -2   2        1.20        1.50      0.64 o
  -3  -2   2        6.57        6.05      0.98 o
  -2  -2   2        0.37        0.66      0.20 o
  -1  -2   2     1251.64     1309.20      6.36 o
   0  -2   2      922.66      921.47      5.39 o
   1  -2   2       61.20       61.96      0.75 o
   2  -2   2       17.08       15.02      0.52 o
   3  -2   2        8.88        9.57      0.54 o
   4  -2   2        1.55        0.45      0.61 o
  -4  -1   2       12.38       12.77      0.86 o
  -3  -1   2       12.72       12.46      1.18 o
  -2  -1   2      391.09      404.57      3.27 o
  -1  -1   2      753.72      776.94      4.74 o
   0  -1   2     1471.49     1396.56      6.17 o
   1  -1   2     1705.31     1718.45      6.76 o
   2  -1   2       48.41       44.04      0.81 o
   3  -1   2        0.49        0.42      0.31 o
   4  -1   2        1.75        2.26      1.03 o
  -4   0   2       15.51       15.29      0.91 o
  -3   0   2        1.13        0.71      0.40 o
  -2   0   2      391.26      376.17      2.94 o
  -1   0   2     2858.40     2794.29     16.57 o
   0   0   2     2838.88     2533.40     34.47 o
   1   0   2     2014.47     2072.29     13.48 o
   2   0   2        9.08        9.28      0.61 o
   3   0   2       40.69       40.71      1.15 o
   4   0   2       21.06       20.44      1.32 o
  -4   1   2        0.58        0.84      0.50 o
  -3   1   2       68.78       68.59      1.51 o
  -2   1   2      648.10      680.29      3.62 o
  -1   1   2      204.68      202.71      1.37 o
   0   1   2      222.83      214.46      1.28 o
   1   1   2      338.56      335.18      2.43 o
   2   1   2     1600.37     1692.68      7.75 o
   3   1   2      182.02      176.99      3.85 o
   4   1   2        2.44        2.97      0.74 o
  -4   2   2        0.60        0.13      0.56 o
  -3   2   2       67.50       68.92      1.52 o
  -2   2   2       97.65      106.16      1.22 o
  -1   2   2       83.22       83.72      1.11 o
   0   2   2      668.75      677.14      3.09 o
   1   2   2        9.37        7.41      0.40 o
   2   2   2     1067.65     1138.05      5.46 o
   3   2   2        0.42        0.00      0.96 o
   4   2   2       15.21       13.81      1.17 o
  -4   3   2        0.78        2.06      0.63 o
  -3   3   2        0.49        0.42      0.40 o
  -2   3   2       44.24       44.20      0.82 o
  -1   3   2      293.70      302.76      1.90 o
   0   3   2       11.51       10.62      0.33 o
   1   3   2      252.92      255.74      1.87 o
   2   3   2       34.06       34.00      0.98 o
   3   3   2       70.44       61.85      1.92 o
   4   3   2       47.00       38.70      1.84 o
  -4   4   2        0.01        1.23      0.64 o
  -3   4   2       55.21       55.68      1.91 o
  -2   4   2      131.29      130.07      1.44 o
  -1   4   2       24.85       19.78      0.68 o
   0   4   2       31.76       36.96      0.63 o
   1   4   2      156.41      157.25      1.53 o
   2   4   2       12.78       14.37      0.72 o
   3   4   2        1.72        0.73      0.59 o
   4   4   2        2.04        2.22      2.29 o
  -4   5   2       17.91       19.92      1.38 o
  -3   5   2        0.38        0.00      0.52 o
  -2   5   2        0.73        0.60      0.36 o
  -1   5   2        2.10        3.31      0.41 o
   0   5   2        7.00        7.00      0.34 o
   1   5   2        1.21        1.40      0.30 o
   2   5   2        6.09        7.55      0.95 o
   3   5   2        1.26        2.34      0.62 o
   4   5   2        2.65        2.35      0.78 o
  -4   6   2        4.56        5.62      1.36 o
  -3   6   2       14.06       15.20      1.16 o
  -2   6   2      101.56       95.71      1.83 o
  -1   6   2        0.94        0.38      0.49 o
   0   6   2       71.79       63.24      0.94 o
   1   6   2        0.00        0.32      0.37 o
   2   6   2        0.65        0.34      0.43 o
   3   6   2        4.27        6.17      1.42 o
  -3   7   2       61.38       58.25      2.17 o
  -2   7   2      442.57      461.64      4.47 o
  -1   7   2       27.99       29.88      1.06 o
   0   7   2       15.30       14.51      0.64 o
   1   7   2       12.11       12.36      0.70 o
   2   7   2       60.35       59.49      1.52 o
   3   7   2       38.57       37.37      2.72 o
  -3   8   2       19.29       19.22      1.99 o
  -2   8   2       84.11       84.07      1.94 o
  -1   8   2       95.08       86.47      1.86 o
   0   8   2      238.13      240.03      2.96 o
   1   8   2      287.41      287.83      3.13 o
   2   8   2       38.62       41.98      1.33 o
   3   8   2        5.45        4.92      1.10 o
  -3   9   2        0.00        0.00      0.73 o
  -2   9   2        0.00        0.35      0.51 o
  -1   9   2      243.81      251.28      3.37 o
   0   9   2      308.53      313.58      3.64 o
   1   9   2        2.66        2.12      0.71 o
   2   9   2       12.13       11.50      0.84 o
   3   9   2        0.62        0.00      0.84 o
  -3  10   2        1.32        0.00      0.80 o
  -2  10   2       14.51       15.89      1.05 o
  -1  10   2       19.21       17.85      1.06 o
   0  10   2       58.20       58.27      1.66 o
   1  10   2       15.28       15.74      1.27 o
   2  10   2        0.31        0.35      0.69 o
  -2  11   2        6.67        7.86      0.91 o
  -1  11   2        0.22        0.39      0.57 o
   0  11   2       13.87       14.89      1.29 o
   1  11   2       10.64        9.24      1.12 o
   2  11   2        4.17        3.66      0.86 o
  -2  12   2        0.16        0.70      0.92 o
  -1  12   2        2.60        3.37      0.73 o
   0  12   2        0.05        0.93      0.75 o
   1  12   2        2.85        3.72      0.95 o
   0  13   2        1.48        3.15      0.99 o
  -1 -14   3        2.09        1.62      1.19 o
   0 -14   3        0.01        0.76      0.95 o
   1 -14   3        3.73        1.48      0.71 o
  -1 -13   3        5.03        7.84      1.40 o
   0 -13   3        1.73        1.13      0.71 o
   1 -13   3        0.39        0.00      0.69 o
   2 -13   3        1.89        2.21      0.81 o
  -2 -12   3        0.00        0.00      0.82 o
  -1 -12   3       19.74       16.76      1.43 o
   0 -12   3       99.32       81.87      3.27 o
   1 -12   3        0.14        0.23      0.75 o
   2 -12   3        0.00        1.06      0.83 o
  -2 -11   3        0.14        0.00      0.76 o
  -1 -11   3        9.88       10.07      1.32 o
   0 -11   3       48.83       41.36      1.73 o
   1 -11   3       40.82       33.15      2.55 o
   2 -11   3        0.09        0.92      0.60 o
   3 -11   3        0.57        0.52      0.71 o
  -3 -10   3       34.79       35.15      2.04 o
  -2 -10   3       13.35       12.63      1.00 o
  -1 -10   3        8.22        9.03      0.61 o
   0 -10   3        4.67        3.54      0.61 o
   1 -10   3        4.57        4.58      0.77 o
   2 -10   3       15.84       14.51      1.13 o
   3 -10   3        2.73        2.54      2.04 o
  -3  -9   3       15.20       14.28      1.14 o
  -2  -9   3       12.17       12.86      0.90 o
  -1  -9   3        6.46        6.39      0.52 o
   0  -9   3        1.20        0.48      0.45 o
   1  -9   3        1.98        2.04      0.55 o
   2  -9   3       69.25       61.63      2.25 o
   3  -9   3        0.29        0.91      0.67 o
  -3  -8   3        0.00        0.00      0.56 o
  -2  -8   3       15.66       14.38      0.83 o
  -1  -8   3       65.53       68.83      1.22 o
   0  -8   3       14.97       16.25      0.61 o
   1  -8   3       12.07       10.74      0.70 o
   2  -8   3       13.15       13.24      0.80 o
   3  -8   3       52.36       50.75      1.98 o
  -4  -7   3        0.25        0.00      0.65 o
  -3  -7   3        5.49        5.05      0.77 o
  -2  -7   3       63.83       64.05      1.46 o
  -1  -7   3        0.03        0.67      0.31 o
   0  -7   3        2.57        2.88      0.35 o
   1  -7   3        0.62        1.00      0.28 o
   2  -7   3       12.15       11.15      0.61 o
   3  -7   3        4.68        3.80      0.59 o
   4  -7   3       14.16       13.58      1.80 o
  -4  -6   3       11.62       10.86      1.11 o
  -3  -6   3        0.52        1.52      1.15 o
  -2  -6   3        9.13        8.48      0.49 o
  -1  -6   3       31.82       35.07      0.77 o
   0  -6   3       46.54       42.93      0.77 o
   1  -6   3      217.80      244.49      1.97 o
   2  -6   3      266.27      269.97      2.38 o
   3  -6   3       78.93       81.04      1.80 o
   4  -6   3        7.40        7.03      1.34 o
  -4  -5   3       34.86       34.54      1.72 o
  -3  -5   3        0.27        0.85      0.44 o
  -2  -5   3        0.01        0.13      0.27 o
  -1  -5   3      146.20      153.61      1.50 o
   0  -5   3      120.09      116.70      1.16 o
   1  -5   3      473.23      500.58      2.94 o
   2  -5   3       53.33       49.95      0.97 o
   3  -5   3       15.26       14.37      0.68 o
   4  -5   3        0.01        0.55      0.83 o
  -4  -4   3        1.64        2.06      0.71 o
  -3  -4   3       87.72       85.26      1.78 o
  -2  -4   3       51.24       53.55      1.19 o
  -1  -4   3       53.30       46.30      0.83 o
   0  -4   3      150.21      149.57      1.20 o
   1  -4   3        1.39        1.56      0.24 o
   2  -4   3       35.37       34.12      0.80 o
   3  -4   3      113.34      112.62      1.92 o
   4  -4   3        0.11        0.00      0.78 o
  -4  -3   3        5.74        6.01      0.85 o
  -3  -3   3       57.28       58.87      1.48 o
  -2  -3   3       98.85      101.53      1.59 o
  -1  -3   3        5.68        5.04      0.27 o
   0  -3   3       45.08       43.59      0.77 o
   1  -3   3       46.05       44.36      0.69 o
   2  -3   3       47.85       47.11      0.90 o
   3  -3   3        0.03        0.00      0.29 o
   4  -3   3        0.67        0.00      1.50 o
  -4  -2   3        1.13        1.48      0.58 o
  -3  -2   3      150.77      149.61      2.53 o
  -2  -2   3      273.38      271.36      3.21 o
  -1  -2   3      221.15      200.67      1.39 o
   0  -2   3      137.46      145.44      1.34 o
   1  -2   3      293.13      301.28      1.92 o
   2  -2   3      153.72      157.22      1.64 o
   3  -2   3       10.26        9.93      0.56 o
   4  -2   3        4.50        4.34      0.76 o
  -4  -1   3        9.77        9.83      0.80 o
  -3  -1   3        0.07        0.00      0.37 o
  -2  -1   3      199.03      195.46      2.19 o
  -1  -1   3      575.50      621.37      3.68 o
   0  -1   3      203.95      213.07      1.48 o
   1  -1   3        0.68        0.40      0.20 o
   2  -1   3       78.10       79.45      1.12 o
   3  -1   3       27.84       27.56      0.98 o
   4  -1   3        0.30        0.00      0.58 o
  -4   0   3        4.44        4.78      0.69 o
  -3   0   3      226.25      223.17      2.82 o
  -2   0   3        0.02        0.47      0.29 o
  -1   0   3       91.99       85.02      0.85 o
   0   0   3        2.73        4.39      0.26 o
   1   0   3      110.18      119.31      1.06 o
   2   0   3     1011.79     1054.15      5.19 o
   3   0   3        7.57        7.06      0.51 o
   4   0   3        0.04        0.00      0.59 o
  -4   1   3        1.58        1.27      0.56 o
  -3   1   3       19.14       19.97      0.96 o
  -2   1   3       33.81       30.85      0.62 o
  -1   1   3      629.44      625.62      3.10 o
   0   1   3      142.89      135.78      1.75 o
   1   1   3       18.30       19.49      0.59 o
   2   1   3       48.13       47.03      0.82 o
   3   1   3      102.13       92.97      1.84 o
   4   1   3       12.48       10.56      1.05 o
  -4   2   3        7.40        7.57      0.89 o
  -3   2   3        0.78        0.68      0.50 o
  -2   2   3      329.39      355.18      2.47 o
  -1   2   3     1124.91     1237.01      7.90 o
   0   2   3      533.09      532.73      2.75 o
   1   2   3      241.77      250.55      2.71 o
   2   2   3       39.28       38.76      1.04 o
   3   2   3      431.70      420.87      6.69 o
   4   2   3       98.79       96.04      2.81 o
  -4   3   3        3.30        3.10      0.70 o
  -3   3   3        0.13        0.00      0.49 o
  -2   3   3        8.10        8.09      0.43 o
  -1   3   3       79.89       89.86      1.13 o
   0   3   3      346.68      345.81      2.15 o
   1   3   3        6.40        4.88      0.40 o
   2   3   3      152.20      157.49      2.57 o
   3   3   3       44.33       43.70      1.34 o
   4   3   3        0.01        0.13      0.69 o
  -4   4   3       18.13       22.26      1.49 o
  -3   4   3        0.11        0.87      0.62 o
  -2   4   3       52.95       49.70      1.20 o
  -1   4   3      131.81      137.46      1.25 o
   0   4   3       72.08       68.37      0.91 o
   1   4   3        8.77       10.35      0.39 o
   2   4   3        2.02        1.65      0.35 o
   3   4   3        0.35        0.54      0.43 o
   4   4   3       16.85       16.04      1.32 o
  -4   5   3        0.59        1.31      0.69 o
  -3   5   3       27.45       27.50      1.47 o
  -2   5   3       38.79       40.45      1.17 o
  -1   5   3        0.27        0.71      0.34 o
   0   5   3       10.97        9.46      0.41 o
   1   5   3       49.39       52.27      1.20 o
   2   5   3       16.85       17.18      0.82 o
   3   5   3        0.02        0.00      0.60 o
  -4   6   3        0.31        0.00      0.71 o
  -3   6   3       28.66       27.58      1.50 o
  -2   6   3       45.93       43.83      1.29 o
  -1   6   3       61.56       54.45      1.32 o
   0   6   3       40.03       36.43      0.77 o
   1   6   3        6.40        6.85      0.57 o
   2   6   3        8.18        8.35      0.67 o
   3   6   3        0.05        0.00      0.81 o
  -3   7   3        0.02        0.00      0.48 o
  -2   7   3       20.60       19.63      0.98 o
  -1   7   3      253.88      253.91      3.11 o
   0   7   3        8.52        8.12      0.66 o
   1   7   3        3.59        4.21      0.54 o
   2   7   3        0.33        0.74      0.54 o
   3   7   3        3.49        4.25      0.77 o
  -3   8   3        2.84        2.68      0.84 o
  -2   8   3       27.12       25.11      1.14 o
  -1   8   3      966.88      987.96      7.18 o
   0   8   3        0.02        0.06      0.68 o
   1   8   3       32.78       32.80      1.58 o
   2   8   3       44.60       47.15      1.79 o
   3   8   3        1.83        0.61      0.65 o
  -3   9   3       24.15       26.34      1.70 o
  -2   9   3        2.76        2.62      0.61 o
  -1   9   3        0.49        0.35      0.53 o
   0   9   3       15.10       15.23      0.94 o
   1   9   3      298.39      305.64      4.80 o
   2   9   3        2.18        3.46      1.17 o
  -2  10   3        4.28        5.13      0.75 o
  -1  10   3        0.55        0.13      1.07 o
   0  10   3      122.51      128.22      3.19 o
   1  10   3       10.76       10.87      1.15 o
   2  10   3        2.44        1.48      1.47 o
  -2  11   3        7.56        8.79      1.24 o
  -1  11   3        9.39        9.37      0.93 o
   0  11   3        4.63        4.78      1.88 o
   1  11   3       12.88       13.21      1.28 o
   2  11   3        8.55        8.50      1.17 o
  -1  12   3        2.77        3.63      0.74 o
   0  12   3        3.58        6.35      2.11 o
   1  12   3        1.57        2.01      1.47 o
  -1 -14   4       11.06       13.38      1.72 o
   0 -14   4        0.41        1.04      0.72 o
   1 -14   4        0.06        1.56      0.75 o
  -1 -13   4        3.05        1.55      0.79 o
   0 -13   4        1.88        0.98      0.66 o
   1 -13   4        4.81        4.33      0.84 o
   2 -13   4        4.31        6.62      1.04 o
  -1 -12   4        0.58        0.00      0.63 o
   0 -12   4       42.82       35.89      1.72 o
   1 -12   4        7.48        6.74      1.24 o
   2 -12   4        0.69        0.82      0.67 o
  -2 -11   4        0.13        0.21      0.63 o
  -1 -11   4       13.55       12.93      1.07 o
   0 -11   4       24.03       19.48      1.27 o
   1 -11   4       56.03       49.52      1.94 o
   2 -11   4       22.00       19.52      1.38 o
   3 -11   4        0.58        0.00      0.71 o
  -3 -10   4       53.93       53.67      2.08 o
  -2 -10   4        0.03        0.00      0.49 o
  -1 -10   4        0.73        1.32      0.41 o
   0 -10   4        1.02        2.14      0.67 o
   1 -10   4       61.82       52.85      1.92 o
   2 -10   4        2.53        4.20      0.80 o
   3 -10   4        0.03        1.42      1.05 o
  -3  -9   4        0.28        0.51      0.63 o
  -2  -9   4      145.01      153.92      2.45 o
  -1  -9   4       10.60       11.08      0.92 o
   0  -9   4        2.62        2.85      0.43 o
   1  -9   4        0.12        0.17      0.48 o
   2  -9   4        7.14        7.39      1.35 o
   3  -9   4       73.74       79.25      2.58 o
  -3  -8   4        5.36        4.33      0.77 o
  -2  -8   4       45.35       43.96      1.29 o
  -1  -8   4       37.03       39.23      1.25 o
   0  -8   4        4.42        3.33      0.39 o
   1  -8   4      128.11      118.85      1.91 o
   2  -8   4       35.48       36.86      1.59 o
   3  -8   4        2.02        3.03      0.70 o
  -4  -7   4        2.49        1.84      1.04 o
  -3  -7   4        0.68        0.90      0.46 o
  -2  -7   4       76.00       74.99      1.59 o
  -1  -7   4      105.98      108.61      1.42 o
   0  -7   4        2.72        2.73      0.34 o
   1  -7   4       22.07       23.85      0.91 o
   2  -7   4       30.54       29.55      0.82 o
   3  -7   4       46.24       51.80      1.95 o
  -4  -6   4        0.02        0.68      0.74 o
  -3  -6   4        0.08        0.45      0.69 o
  -2  -6   4        1.91        2.74      0.48 o
  -1  -6   4       19.34       20.02      0.60 o
   0  -6   4        0.00        0.17      0.26 o
   1  -6   4       33.36       33.27      0.72 o
   2  -6   4       10.95       11.48      0.55 o
   3  -6   4       25.25       26.18      1.35 o
  -4  -5   4        0.75        0.24      0.65 o
  -3  -5   4       85.99       86.35      1.86 o
  -2  -5   4        3.08        3.94      0.46 o
  -1  -5   4        3.60        4.11      0.31 o
   0  -5   4      111.04      111.95      1.11 o
   1  -5   4        1.47        0.91      0.23 o
   2  -5   4      135.51      147.89      1.72 o
   3  -5   4       78.13       77.79      1.45 o
  -4  -4   4        1.56        3.11      0.73 o
  -3  -4   4       20.82       23.24      1.00 o
  -2  -4   4       36.06       34.83      0.99 o
  -1  -4   4      101.10      102.42      1.39 o
   0  -4   4      176.73      195.84      1.91 o
   1  -4   4      109.96      111.31      1.18 o
   2  -4   4       39.06       37.10      0.84 o
   3  -4   4        3.68        3.95      0.42 o
   4  -4   4       23.34       24.90      1.40 o
  -4  -3   4        9.89        8.64      0.78 o
  -3  -3   4      103.17       96.34      1.91 o
  -2  -3   4      558.81      577.90      4.33 o
  -1  -3   4      301.01      319.33      2.07 o
   0  -3   4      457.64      447.61      3.96 o
   1  -3   4       41.96       50.30      0.96 o
   2  -3   4       17.39       19.66      0.63 o
   3  -3   4       13.12       12.40      0.62 o
   4  -3   4       19.44       20.72      1.31 o
  -4  -2   4       14.99       12.47      0.90 o
  -3  -2   4        0.15        0.00      0.38 o
  -2  -2   4       97.99       95.86      1.57 o
  -1  -2   4       84.20       75.84      0.96 o
   0  -2   4       72.09       75.21      2.76 o
   1  -2   4       44.40       45.41      0.86 o
   2  -2   4      156.60      164.53      1.71 o
   3  -2   4       15.38       15.38      0.78 o
   4  -2   4        0.31        1.19      0.59 o
  -4  -1   4        6.85        4.82      0.65 o
  -3  -1   4      125.09      118.96      2.08 o
  -2  -1   4      140.23      138.24      1.87 o
  -1  -1   4       36.81       37.99      0.79 o
   0  -1   4      214.79      187.89      1.57 o
   1  -1   4       30.30       27.47      0.56 o
   2  -1   4        4.51        5.37      0.42 o
   3  -1   4        2.38        2.64      0.47 o
   4  -1   4        0.27        0.00      0.57 o
  -4   0   4        0.35        0.35      0.47 o
  -3   0   4        0.01        0.21      0.44 o
  -2   0   4      187.62      191.18      2.23 o
  -1   0   4       62.63       56.78      0.78 o
   0   0   4       98.77       90.26      0.95 o
   1   0   4       72.55       69.60      0.85 o
   2   0   4        3.83        3.91      0.34 o
   3   0   4       35.13       32.20      1.13 o
   4   0   4        2.50        1.44      1.44 o
  -4   1   4        0.72        0.98      0.72 o
  -3   1   4        6.62        6.95      1.03 o
  -2   1   4      163.77      178.97      1.83 o
  -1   1   4      197.82      202.24      1.60 o
   0   1   4       44.40       45.17      0.69 o
   1   1   4       35.29       34.15      0.83 o
   2   1   4       49.60       52.91      1.22 o
   3   1   4      214.72      207.87      2.85 o
   4   1   4        8.57       11.19      1.10 o
  -4   2   4        0.31        0.23      0.61 o
  -3   2   4       11.59       11.24      0.71 o
  -2   2   4       39.26       40.15      0.80 o
  -1   2   4      285.91      298.07      2.09 o
   0   2   4      714.99      751.08      3.72 o
   1   2   4      256.46      267.96      3.01 o
   2   2   4        0.18        0.18      0.55 o
   3   2   4       12.38       14.18      0.72 o
   4   2   4       76.11       72.99      2.51 o
  -4   3   4        3.08        2.53      0.72 o
  -3   3   4        7.23        6.24      0.79 o
  -2   3   4        0.30        0.73      0.28 o
  -1   3   4      159.00      178.30      1.59 o
   0   3   4     1416.87     1583.12      8.66 o
   1   3   4      135.75      139.85      1.89 o
   2   3   4        3.81        4.76      0.50 o
   3   3   4        0.33        0.41      0.41 o
   4   3   4       25.21       19.26      1.40 o
  -4   4   4        0.03        0.23      0.61 o
  -3   4   4       37.72       38.73      1.69 o
  -2   4   4       29.23       29.47      0.97 o
  -1   4   4       21.66       19.68      0.78 o
   0   4   4       33.25       33.02      1.01 o
   1   4   4       38.10       33.65      1.27 o
   2   4   4        1.52        2.07      0.47 o
   3   4   4        3.31        3.68      0.81 o
  -4   5   4        0.02        0.00      0.60 o
  -3   5   4        6.72        7.84      0.88 o
  -2   5   4        1.42        2.57      0.49 o
  -1   5   4       16.93       17.15      0.99 o
   0   5   4        2.61        3.85      0.31 o
   1   5   4       20.38       17.85      0.76 o
   2   5   4        5.20        5.15      0.49 o
   3   5   4        3.99        4.20      0.80 o
  -3   6   4        6.44        6.95      0.92 o
  -2   6   4        4.30        3.60      0.57 o
  -1   6   4        0.02        0.12      0.39 o
   0   6   4       55.18       50.49      1.25 o
   1   6   4       13.33       13.11      0.72 o
   2   6   4        9.47        9.70      0.73 o
   3   6   4        3.27        3.19      0.60 o
  -3   7   4        0.10        0.00      0.73 o
  -2   7   4       95.76       98.51      2.07 o
  -1   7   4       13.16       13.55      0.85 o
   0   7   4        6.73        6.22      0.62 o
   1   7   4        3.16        2.93      0.55 o
   2   7   4        6.53       10.51      0.77 o
   3   7   4       10.64       10.95      1.08 o
  -3   8   4        4.34        5.85      0.97 o
  -2   8   4        0.33        0.78      0.50 o
  -1   8   4        0.47        0.41      0.51 o
   0   8   4      893.18      931.67      8.79 o
   1   8   4       12.51       13.33      1.17 o
   2   8   4        6.65        7.53      0.75 o
   3   8   4        0.22        1.05      1.00 o
  -3   9   4        3.23        3.28      1.94 o
  -2   9   4        0.05        0.37      0.59 o
  -1   9   4        7.75        7.50      0.78 o
   0   9   4      177.87      184.37      3.75 o
   1   9   4       16.06       15.85      1.29 o
   2   9   4       15.77       15.69      1.81 o
  -2  10   4        9.80       10.55      0.95 o
  -1  10   4        0.81        0.08      1.19 o
   0  10   4        9.01        7.91      1.05 o
   1  10   4      105.24      116.22      3.20 o
   2  10   4       60.89       63.38      2.50 o
  -2  11   4        1.07        1.55      0.74 o
  -1  11   4        9.52       10.25      1.22 o
   0  11   4       14.02       16.48      2.65 o
   1  11   4       11.91       13.10      1.31 o
  -1  12   4        4.14        5.98      1.14 o
   0  12   4        0.02        0.76      1.19 o
  -1 -14   5        0.75        0.54      0.77 o
   0 -14   5        7.27        6.12      0.95 o
   1 -14   5        2.10        2.30      1.48 o
  -1 -13   5        4.43        5.11      0.97 o
   0 -13   5        2.85        2.37      0.75 o
   1 -13   5        0.27        1.75      1.09 o
   2 -13   5        4.09        4.48      0.96 o
  -2 -12   5       10.95       14.95      1.66 o
  -1 -12   5       18.60       18.96      1.34 o
   0 -12   5        0.11        0.00      1.46 o
   1 -12   5       33.09       26.12      3.15 o
   2 -12   5        1.47        0.75      0.77 o
  -2 -11   5       76.27       81.10      2.39 o
  -1 -11   5        8.75        9.83      0.77 o
   0 -11   5       10.27        8.02      0.89 o
   1 -11   5        6.25        5.22      0.81 o
   2 -11   5        0.79        0.62      0.75 o
  -3 -10   5       42.41       44.45      1.92 o
  -2 -10   5      168.79      171.88      3.36 o
  -1 -10   5        4.96        5.90      0.72 o
   0 -10   5        8.33       10.12      0.94 o
   1 -10   5        7.20        7.30      1.69 o
   2 -10   5       90.27       83.84      2.55 o
   3 -10   5        5.11        7.06      1.43 o
  -3  -9   5       37.14       34.41      1.66 o
  -2  -9   5       20.76       21.97      1.16 o
  -1  -9   5       49.93       52.77      1.36 o
   0  -9   5       84.91       85.16      1.66 o
   1  -9   5      123.40      121.04      2.73 o
   2  -9   5       50.77       46.95      1.88 o
   3  -9   5        0.98        1.32      0.69 o
  -3  -8   5        0.95        0.63      0.50 o
  -2  -8   5        7.02        5.97      0.63 o
  -1  -8   5      175.96      175.58      1.93 o
   0  -8   5      133.29      126.59      1.92 o
   1  -8   5       74.33       76.10      1.51 o
   2  -8   5      129.99      136.56      3.01 o
   3  -8   5       11.96       11.03      1.34 o
  -4  -7   5        2.08        1.45      1.38 o
  -3  -7   5        8.20        5.88      0.64 o
  -2  -7   5        2.72        3.10      0.52 o
  -1  -7   5       12.11       11.61      0.67 o
   0  -7   5        4.40        3.53      0.34 o
   1  -7   5       71.11       64.82      1.34 o
   2  -7   5        9.80        9.15      0.64 o
   3  -7   5        2.40        1.89      0.80 o
  -4  -6   5        0.62        0.36      0.68 o
  -3  -6   5        2.72        2.95      0.51 o
  -2  -6   5       21.54       20.38      1.26 o
  -1  -6   5       32.62       31.70      0.81 o
   0  -6   5       49.47       52.54      1.12 o
   1  -6   5       17.59       13.69      0.61 o
   2  -6   5       46.50       49.86      1.26 o
   3  -6   5        0.07        0.47      0.42 o
  -4  -5   5        0.28        0.00      0.60 o
  -3  -5   5        1.87        2.31      0.52 o
  -2  -5   5      107.52      111.19      1.85 o
  -1  -5   5        2.60        1.90      0.31 o
   0  -5   5       30.05       28.16      0.81 o
   1  -5   5        4.23        3.45      0.34 o
   2  -5   5        0.10        0.15      0.31 o
   3  -5   5       19.10       19.32      0.92 o
  -4  -4   5       11.66        9.90      0.83 o
  -3  -4   5       14.55       11.99      0.79 o
  -2  -4   5      231.60      250.99      4.54 o
  -1  -4   5       48.36       53.93      0.85 o
   0  -4   5       89.25       97.92      1.39 o
   1  -4   5      348.87      384.65      2.87 o
   2  -4   5       10.21       10.10      0.51 o
   3  -4   5       55.95       54.26      1.41 o
   4  -4   5       15.50       19.51      1.87 o
  -4  -3   5        3.86        3.38      0.90 o
  -3  -3   5        8.57        9.09      0.70 o
  -2  -3   5       94.28      102.70      1.70 o
  -1  -3   5       90.80       91.24      1.19 o
   0  -3   5      763.00      822.12      5.05 o
   1  -3   5       16.91       16.25      0.48 o
   2  -3   5        0.22        0.00      0.26 o
   3  -3   5        0.08        0.88      0.37 o
   4  -3   5        0.08        0.16      0.61 o
  -4  -2   5       61.56       56.47      1.73 o
  -3  -2   5       67.81       64.85      1.59 o
  -2  -2   5       37.89       36.45      1.02 o
  -1  -2   5      255.04      265.39      1.69 o
   0  -2   5        6.58        6.18      0.32 o
   1  -2   5      412.04      436.02      2.67 o
   2  -2   5        1.67        2.29      0.34 o
   3  -2   5        4.85        5.75      0.57 o
   4  -2   5        1.93        3.52      0.75 o
  -4  -1   5        0.01        0.00      0.51 o
  -3  -1   5        7.93        6.00      0.62 o
  -2  -1   5       40.76       38.78      1.05 o
  -1  -1   5        2.45        4.16      1.08 o
   0  -1   5       77.46       82.97      0.98 o
   1  -1   5       29.82       28.06      0.62 o
   2  -1   5       10.44        8.01      0.90 o
   3  -1   5        0.00        0.00      0.40 o
   4  -1   5        0.01        0.94      0.66 o
  -4   0   5        8.46        7.73      0.78 o
  -3   0   5        3.95        2.97      0.51 o
  -2   0   5        5.93        6.00      0.51 o
  -1   0   5       41.97       39.50      0.72 o
   0   0   5      108.35      104.23      1.13 o
   1   0   5       39.38       35.66      0.68 o
   2   0   5        6.18        6.32      0.65 o
   3   0   5        4.46        6.01      0.61 o
   4   0   5        8.02        8.94      1.02 o
  -4   1   5        0.02        0.00      0.59 o
  -3   1   5        0.75        0.90      0.43 o
  -2   1   5       69.09       71.90      1.39 o
  -1   1   5       10.82       12.18      0.45 o
   0   1   5      225.42      217.71      2.33 o
   1   1   5        0.42        0.97      0.20 o
   2   1   5        3.31        3.14      0.60 o
   3   1   5       66.86       63.57      1.62 o
   4   1   5       40.41       32.41      1.72 o
  -4   2   5        0.50        1.18      0.58 o
  -3   2   5        2.40        3.12      0.52 o
  -2   2   5        0.69        1.01      0.36 o
  -1   2   5      489.42      535.77      3.19 o
   0   2   5       11.97       13.28      0.46 o
   1   2   5       25.97       24.81      0.81 o
   2   2   5        8.65        9.51      0.65 o
   3   2   5        3.42        4.77      0.64 o
   4   2   5       78.83       80.57      2.69 o
  -4   3   5       22.58       24.04      1.55 o
  -3   3   5        2.86        2.50      0.62 o
  -2   3   5       56.83       56.39      1.03 o
  -1   3   5        3.54        3.22      0.32 o
   0   3   5       77.83       79.33      1.08 o
   1   3   5      726.11      770.50      5.20 o
   2   3   5        4.02        4.48      0.53 o
   3   3   5        4.94        6.60      0.69 o
  -4   4   5       10.37        8.69      1.08 o
  -3   4   5        0.05        0.70      0.60 o
  -2   4   5        0.18        0.12      0.38 o
  -1   4   5       26.79       24.17      0.63 o
   0   4   5       26.45       26.24      0.69 o
   1   4   5       83.31       88.68      1.61 o
   2   4   5        5.79        6.30      0.62 o
   3   4   5        1.70        1.85      0.63 o
  -3   5   5        8.31        6.50      1.30 o
  -2   5   5        4.20        4.27      0.55 o
  -1   5   5       33.19       33.59      1.10 o
   0   5   5        9.13        8.09      0.43 o
   1   5   5       26.20       25.38      0.95 o
   2   5   5       34.80       33.08      1.20 o
   3   5   5        0.00        0.00      0.74 o
  -3   6   5        0.81        0.38      0.68 o
  -2   6   5       84.24       88.62      1.91 o
  -1   6   5       26.49       26.98      1.07 o
   0   6   5       14.40       13.74      0.76 o
   1   6   5        0.00        0.00      0.50 o
   2   6   5        7.96        6.23      0.84 o
   3   6   5        6.41        6.97      0.76 o
  -3   7   5       11.15       10.61      1.13 o
  -2   7   5        8.23        9.02      0.77 o
  -1   7   5      157.96      154.32      2.55 o
   0   7   5        1.08        0.62      0.74 o
   1   7   5        5.85        5.87      0.92 o
   2   7   5        0.25        0.42      0.49 o
   3   7   5        0.73        2.12      0.66 o
  -3   8   5        6.92        8.04      1.05 o
  -2   8   5       50.25       50.11      1.62 o
  -1   8   5       51.66       46.52      1.52 o
   0   8   5        9.48        9.82      1.05 o
   1   8   5       58.02       57.06      2.12 o
   2   8   5       16.88       18.97      1.35 o
  -2   9   5        0.24        0.59      0.56 o
  -1   9   5       25.11       25.97      1.23 o
   0   9   5        1.54        1.04      0.82 o
   1   9   5      211.16      215.39      4.28 o
   2   9   5       32.23       36.70      1.93 o
  -2  10   5        4.49        6.69      1.55 o
  -1  10   5       10.58       13.09      2.34 o
   0  10   5        0.62        1.56      0.88 o
   1  10   5       31.68       36.58      1.93 o
  -1  11   5        0.62        1.59      0.89 o
   0  11   5        1.33        2.01      1.18 o
   1  11   5        1.83        2.99      0.91 o
  -1 -14   6        0.16        1.08      1.07 o
   0 -14   6        0.00        1.17      0.75 o
   1 -14   6        1.24        1.53      0.80 o
  -1 -13   6        4.12        4.07      1.19 o
   0 -13   6        3.21        3.85      0.82 o
   1 -13   6       10.73       12.95      1.22 o
  -2 -12   6        1.32        1.02      0.75 o
  -1 -12   6       11.72       13.09      1.15 o
   0 -12   6        2.01        0.86      0.73 o
   1 -12   6        4.15        4.77      1.32 o
   2 -12   6        2.59        1.45      0.67 o
  -2 -11   6       54.24       58.92      2.31 o
  -1 -11   6        8.53       10.12      0.77 o
   0 -11   6        0.05        0.65      0.59 o
   1 -11   6        9.47        9.58      1.05 o
   2 -11   6       15.21       15.36      1.30 o
  -3 -10   6        4.50        2.95      1.19 o
  -2 -10   6        6.11        5.10      0.88 o
  -1 -10   6      276.88      281.24      3.34 o
   0 -10   6       53.90       55.27      1.46 o
   1 -10   6       31.67       28.62      1.47 o
   2 -10   6        0.00        0.00      0.53 o
   3 -10   6        5.52        4.76      0.96 o
  -3  -9   6       14.49       14.75      0.98 o
  -2  -9   6       96.26       92.87      4.38 o
  -1  -9   6      511.45      523.79      4.54 o
   0  -9   6        0.97        0.99      0.50 o
   1  -9   6       39.51       38.22      2.14 o
   2  -9   6       86.24       90.61      2.59 o
   3  -9   6       20.38       22.08      1.49 o
  -3  -8   6       26.50       26.74      1.20 o
  -2  -8   6        5.60        5.89      0.80 o
  -1  -8   6        0.42        0.14      0.57 o
   0  -8   6        3.33        2.77      0.56 o
   1  -8   6      307.44      300.70      3.22 o
   2  -8   6        0.04        0.00      0.70 o
   3  -8   6        1.28        0.00      0.64 o
  -3  -7   6        6.48        6.65      0.70 o
  -2  -7   6        2.01        2.79      0.56 o
  -1  -7   6        3.25        3.30      0.37 o
   0  -7   6       78.77       75.31      1.85 o
   1  -7   6        0.00        0.00      0.32 o
   2  -7   6       61.11       62.59      1.51 o
   3  -7   6        5.69        4.37      0.78 o
  -4  -6   6        1.15        0.88      1.44 o
  -3  -6   6        0.22        0.26      0.45 o
  -2  -6   6        0.61        0.89      0.39 o
  -1  -6   6        1.97        2.02      0.31 o
   0  -6   6       29.77       30.60      0.93 o
   1  -6   6        0.01        0.18      0.31 o
   2  -6   6        0.49        0.88      0.40 o
   3  -6   6        0.11        0.03      0.43 o
  -4  -5   6        0.38        0.00      0.49 o
  -3  -5   6        0.10        0.90      0.46 o
  -2  -5   6       21.30       21.34      0.87 o
  -1  -5   6        2.02        3.17      0.32 o
   0  -5   6        2.84        3.98      0.42 o
   1  -5   6       16.63       12.88      0.64 o
   2  -5   6        4.14        4.85      0.52 o
   3  -5   6        1.17        1.21      0.45 o
   4  -5   6        1.02        0.62      0.86 o
  -4  -4   6        0.67        0.95      0.60 o
  -3  -4   6        0.09        0.00      0.42 o
  -2  -4   6       21.10       20.01      0.83 o
  -1  -4   6      864.54      975.68      4.83 o
   0  -4   6        7.95        9.13      0.54 o
   1  -4   6       31.50       31.17      0.79 o
   2  -4   6       29.25       29.31      0.98 o
   3  -4   6        1.37        2.14      0.54 o
   4  -4   6       24.80       25.77      2.04 o
  -4  -3   6       59.44       55.73      1.78 o
  -3  -3   6       33.43       32.20      1.20 o
  -2  -3   6       21.00       19.67      0.82 o
  -1  -3   6      180.90      211.22      1.78 o
   0  -3   6      250.13      277.80      1.94 o
   1  -3   6      184.32      206.20      1.83 o
   2  -3   6       15.55       16.62      0.84 o
   3  -3   6        0.02        0.46      0.37 o
   4  -3   6        4.58        4.66      1.06 o
  -4  -2   6       97.70      103.01      2.37 o
  -3  -2   6       49.95       51.91      1.52 o
  -2  -2   6        0.71        1.10      0.38 o
  -1  -2   6        3.73        3.14      0.32 o
   0  -2   6      233.41      245.10      1.99 o
   1  -2   6      178.58      181.67      1.66 o
   2  -2   6       36.04       37.93      1.06 o
   3  -2   6        8.48        9.66      0.70 o
   4  -2   6        0.08        0.25      0.82 o
  -4  -1   6        6.39        7.95      0.81 o
  -3  -1   6       19.68       18.72      0.94 o
  -2  -1   6        3.85        2.99      0.48 o
  -1  -1   6       59.96       59.66      0.94 o
   0  -1   6      148.70      148.32      1.45 o
   1  -1   6       20.67       18.46      0.56 o
   2  -1   6        6.17        5.67      0.53 o
   3  -1   6       15.34       15.17      0.85 o
   4  -1   6        0.53        0.66      0.62 o
  -4   0   6        0.15        0.61      0.52 o
  -3   0   6       10.09       10.25      0.75 o
  -2   0   6       35.70       35.30      1.17 o
  -1   0   6        4.83        5.73      0.38 o
   0   0   6       11.52       10.57      0.56 o
   1   0   6       39.91       35.41      0.90 o
   2   0   6       21.88       21.61      1.00 o
   3   0   6       26.96       29.09      1.73 o
   4   0   6        0.25        1.61      0.71 o
  -4   1   6        0.35        0.00      0.60 o
  -3   1   6        1.33        2.63      0.67 o
  -2   1   6        3.88        4.50      0.48 o
  -1   1   6      179.13      180.88      1.74 o
   0   1   6       32.60       33.46      0.89 o
   1   1   6        8.40        8.58      0.53 o
   2   1   6       11.11       10.92      0.70 o
   3   1   6       31.10       30.99      1.20 o
  -4   2   6        0.43        0.59      1.42 o
  -3   2   6        1.08        1.80      0.95 o
  -2   2   6        1.20        2.61      0.48 o
  -1   2   6       62.99       64.72      1.06 o
   0   2   6      283.53      312.54      2.36 o
   1   2   6      107.83      101.48      1.67 o
   2   2   6       26.76       28.61      1.06 o
   3   2   6        5.84        6.05      0.68 o
  -4   3   6        5.32        4.58      0.91 o
  -3   3   6        7.27        8.62      0.94 o
  -2   3   6       17.02       16.50      1.09 o
  -1   3   6       62.03       70.41      1.13 o
   0   3   6       99.59      109.93      1.38 o
   1   3   6        0.62        0.31      0.37 o
   2   3   6       46.10       46.06      1.36 o
   3   3   6        2.12        2.08      0.55 o
  -3   4   6       21.28       20.48      1.37 o
  -2   4   6        2.63        2.63      0.67 o
  -1   4   6       26.39       23.33      0.91 o
   0   4   6        8.00        8.01      0.59 o
   1   4   6       41.37       47.09      1.27 o
   2   4   6      108.13      108.77      2.10 o
   3   4   6        0.21        0.29      0.50 o
  -3   5   6        6.14        5.64      0.92 o
  -2   5   6       34.72       35.13      1.24 o
  -1   5   6        0.32        0.01      0.68 o
   0   5   6       46.66       46.81      1.18 o
   1   5   6       12.31       12.05      0.96 o
   2   5   6        1.17        1.94      0.75 o
   3   5   6        3.88        3.05      0.63 o
  -3   6   6        0.12        0.38      0.68 o
  -2   6   6        3.46        2.03      0.56 o
  -1   6   6       65.09       63.40      1.63 o
   0   6   6        3.64        4.24      0.87 o
   1   6   6       21.72       20.57      0.94 o
   2   6   6        0.96        0.00      0.66 o
   3   6   6       18.78       18.42      1.11 o
  -3   7   6       10.26       11.55      1.22 o
  -2   7   6       61.50       62.54      1.80 o
  -1   7   6       33.50       37.71      1.34 o
   0   7   6       19.57       21.71      1.39 o
   1   7   6        1.20        1.00      0.74 o
   2   7   6        9.22        8.01      0.78 o
  -2   8   6        2.15        1.28      0.63 o
  -1   8   6       21.32       21.85      1.14 o
   0   8   6       39.85       36.27      2.81 o
   1   8   6       42.18       46.24      2.00 o
   2   8   6        0.93        0.80      0.77 o
  -2   9   6       29.90       36.95      1.56 o
  -1   9   6        2.52        1.90      0.87 o
   0   9   6        0.79        2.16      0.86 o
   1   9   6        8.39        9.87      1.16 o
   2   9   6       31.52       36.08      1.98 o
  -1  10   6        1.28        0.53      1.72 o
   0  10   6        5.27        7.52      1.14 o
   1  10   6        2.99        3.54      0.94 o
   0 -14   7        9.47       15.39      2.71 o
  -1 -13   7        0.06        0.50      1.11 o
   0 -13   7        3.95        4.40      1.04 o
   1 -13   7        2.05        3.03      0.81 o
  -2 -12   7        0.08        0.04      0.78 o
  -1 -12   7        2.53        2.64      0.83 o
   0 -12   7       10.14        9.77      1.05 o
   1 -12   7        2.05        2.48      0.78 o
   2 -12   7        1.38        3.06      0.88 o
  -2 -11   7       22.75       19.98      2.25 o
  -1 -11   7       33.39       31.95      1.23 o
   0 -11   7        5.70        5.46      0.80 o
   1 -11   7       28.94       26.10      1.51 o
   2 -11   7        5.20        7.06      0.97 o
  -3 -10   7        0.00        1.64      0.79 o
  -2 -10   7       95.23       96.33      2.64 o
  -1 -10   7        5.05        4.23      0.63 o
   0 -10   7       32.96       35.85      1.24 o
   1 -10   7       38.43       40.81      2.78 o
   2 -10   7        1.17        1.92      0.87 o
   3 -10   7       10.30       11.16      1.24 o
  -3  -9   7        2.35        2.64      0.79 o
  -2  -9   7       12.80       11.05      1.03 o
  -1  -9   7        0.83        0.49      0.49 o
   0  -9   7     1255.15     1326.70      8.34 o
   1  -9   7       11.13       10.32      0.73 o
   2  -9   7        0.85        1.25      0.75 o
   3  -9   7        1.09        0.37      1.45 o
  -3  -8   7       15.00       14.51      1.19 o
  -2  -8   7       19.62       19.80      2.32 o
  -1  -8   7       13.79       12.27      1.05 o
   0  -8   7      161.15      157.73      2.32 o
   1  -8   7       38.00       40.68      1.23 o
   2  -8   7       46.20       43.20      1.44 o
   3  -8   7        0.31        0.84      0.70 o
  -3  -7   7        4.47        5.69      0.68 o
  -2  -7   7        5.80        5.26      0.80 o
  -1  -7   7       16.41       16.75      0.95 o
   0  -7   7       50.99       46.51      1.24 o
   1  -7   7       90.50       94.33      1.79 o
   2  -7   7       64.37       63.01      1.55 o
   3  -7   7        0.52        0.51      0.94 o
  -3  -6   7        5.56        4.18      0.60 o
  -2  -6   7        6.98        8.07      0.67 o
  -1  -6   7        6.10        4.91      0.52 o
   0  -6   7        0.00        0.00      0.37 o
   1  -6   7        0.17        0.00      0.37 o
   2  -6   7        9.18        9.63      0.69 o
   3  -6   7        0.00        0.52      0.48 o
  -4  -5   7        0.10        0.00      0.75 o
  -3  -5   7        0.03        0.04      0.62 o
  -2  -5   7       14.72       15.70      0.80 o
  -1  -5   7        0.30        0.97      0.35 o
   0  -5   7       31.87       33.44      1.55 o
   1  -5   7       16.07       14.45      0.72 o
   2  -5   7        0.30        0.00      0.38 o
   3  -5   7        7.57        7.49      0.80 o
  -4  -4   7        0.61        0.47      0.60 o
  -3  -4   7        2.77        3.35      0.57 o
  -2  -4   7        3.98        3.99      0.50 o
  -1  -4   7      165.50      177.79      1.74 o
   0  -4   7      257.49      299.15      2.89 o
   1  -4   7        0.68        0.60      0.35 o
   2  -4   7        9.44        9.68      0.65 o
   3  -4   7        0.41        0.00      0.48 o
  -4  -3   7       72.57       73.60      2.06 o
  -3  -3   7        2.83        3.34      0.59 o
  -2  -3   7       18.28       17.73      0.96 o
  -1  -3   7      169.18      162.44      1.82 o
   0  -3   7      517.30      601.68      3.39 o
   1  -3   7      165.42      177.93      1.70 o
   2  -3   7        1.13        1.02      0.49 o
   3  -3   7        3.33        3.30      0.68 o
  -4  -2   7       45.28       44.13      1.63 o
  -3  -2   7       81.05       78.84      2.67 o
  -2  -2   7        0.49        0.31      0.72 o
  -1  -2   7        4.82        4.94      0.38 o
   0  -2   7       34.48       36.47      0.77 o
   1  -2   7       12.03        9.14      0.46 o
   2  -2   7       44.27       44.11      1.19 o
   3  -2   7        0.06        0.00      0.45 o
  -4  -1   7        6.15        7.07      0.80 o
  -3  -1   7      215.02      228.78      3.17 o
  -2  -1   7       11.51       11.15      0.72 o
  -1  -1   7       29.39       26.14      0.69 o
   0  -1   7       15.69       15.61      0.55 o
   1  -1   7       15.52       18.85      0.68 o
   2  -1   7      247.48      247.80      2.91 o
   3  -1   7        2.95        2.49      0.50 o
  -4   0   7        0.07        0.02      0.81 o
  -3   0   7       17.14       16.14      0.92 o
  -2   0   7        1.17        1.55      0.57 o
  -1   0   7       32.65       33.86      0.80 o
   0   0   7        0.05        0.05      0.32 o
   1   0   7        4.54        3.31      0.53 o
   2   0   7       12.67       11.40      0.72 o
   3   0   7       37.17       34.85      1.28 o
  -4   1   7        1.30        1.35      0.84 o
  -3   1   7       15.95       14.86      0.89 o
  -2   1   7        4.21        4.39      0.52 o
  -1   1   7        5.79        5.08      0.43 o
   0   1   7       14.99       15.81      0.57 o
   1   1   7       18.34       16.82      0.75 o
   2   1   7       72.06       74.12      1.66 o
   3   1   7        0.00        0.23      0.47 o
  -4   2   7        0.28        1.97      0.82 o
  -3   2   7        0.00        0.40      0.57 o
  -2   2   7        1.34        1.16      0.47 o
  -1   2   7       39.53       38.70      0.89 o
   0   2   7       31.22       31.59      0.78 o
   1   2   7       23.05       21.55      0.96 o
   2   2   7       60.20       61.63      1.56 o
   3   2   7       21.84       23.36      1.14 o
  -3   3   7        0.22        0.00      0.88 o
  -2   3   7        0.93        0.78      0.72 o
  -1   3   7       33.59       32.20      0.84 o
   0   3   7        0.18        0.41      0.27 o
   1   3   7       59.98       60.97      1.43 o
   2   3   7       44.77       46.77      1.41 o
   3   3   7        1.93        1.66      0.55 o
  -3   4   7       31.44       30.80      1.68 o
  -2   4   7       19.87       16.18      1.16 o
  -1   4   7        2.80        2.57      0.48 o
   0   4   7       15.65       15.24      0.76 o
   1   4   7        0.90        0.00      0.42 o
   2   4   7        4.37        4.96      0.61 o
   3   4   7       29.76       29.39      1.31 o
  -3   5   7       54.55       50.75      2.32 o
  -2   5   7       39.33       33.42      1.67 o
  -1   5   7        0.04        0.60      0.46 o
   0   5   7        0.05        0.32      0.69 o
   1   5   7        0.09        0.37      0.40 o
   2   5   7       17.55       15.87      0.93 o
   3   5   7        7.93        9.05      0.85 o
  -3   6   7       13.36       15.46      1.36 o
  -2   6   7       11.49       10.36      1.11 o
  -1   6   7       11.71       10.44      1.46 o
   0   6   7        9.73        9.04      1.37 o
   1   6   7       51.93       50.30      1.99 o
   2   6   7       12.60        9.80      0.84 o
  -3   7   7        0.25        0.00      0.66 o
  -2   7   7       24.86       24.59      1.59 o
  -1   7   7        3.66        4.35      0.69 o
   0   7   7        1.04        0.41      1.33 o
   1   7   7        8.76        7.14      1.02 o
   2   7   7        0.08        1.13      0.54 o
  -2   8   7        1.30        0.05      0.80 o
  -1   8   7        1.04        0.00      0.59 o
   0   8   7        1.66        1.33      1.87 o
   1   8   7        0.88        1.91      0.76 o
   2   8   7       14.78       16.06      1.42 o
  -2   9   7        1.46        0.08      1.29 o
  -1   9   7        0.45        0.38      0.88 o
   0   9   7        0.63        0.00      1.00 o
   1   9   7        5.08        3.09      0.93 o
  -1  10   7       21.55       32.01      2.19 o
   0  10   7        6.47        7.48      1.19 o
  -1 -13   8        0.41        0.00      1.32 o
   0 -13   8        2.37        3.18      0.89 o
   1 -13   8        0.05        0.14      0.75 o
  -2 -12   8        1.06        1.20      0.82 o
  -1 -12   8        6.84        6.50      1.01 o
   0 -12   8        6.47        6.13      0.98 o
   1 -12   8        0.32        0.37      0.60 o
   2 -12   8        0.06        0.29      0.69 o
  -2 -11   8        8.10        9.20      1.09 o
  -1 -11   8       24.84       27.03      1.23 o
   0 -11   8       14.37       13.89      0.89 o
   1 -11   8        1.94        2.63      0.77 o
   2 -11   8        1.22        2.61      0.81 o
  -3 -10   8        0.59        0.36      0.91 o
  -2 -10   8        1.90        3.58      0.83 o
  -1 -10   8      245.04      248.89      3.27 o
   0 -10   8        6.34        6.42      0.98 o
   1 -10   8        2.82        2.44      0.68 o
   2 -10   8        0.40        0.15      0.70 o
  -3  -9   8        2.27        3.37      0.85 o
  -2  -9   8       52.49       53.57      2.04 o
  -1  -9   8      121.72      122.47      2.19 o
   0  -9   8       60.71       64.97      1.63 o
   1  -9   8      291.57      309.19      4.13 o
   2  -9   8        0.76        0.97      1.10 o
   3  -9   8       10.42       12.45      1.25 o
  -3  -8   8        3.27        4.28      1.15 o
  -2  -8   8        9.52        8.86      1.00 o
  -1  -8   8        3.08        3.55      0.56 o
   0  -8   8        0.37        0.14      0.46 o
   1  -8   8      533.52      571.90      5.04 o
   2  -8   8       24.40       25.82      1.10 o
   3  -8   8        0.74        1.92      1.10 o
  -3  -7   8        0.71        0.35      1.31 o
  -2  -7   8        7.90        5.82      0.83 o
  -1  -7   8       41.63       42.73      1.24 o
   0  -7   8       17.84       17.22      1.45 o
   1  -7   8       26.03       24.89      1.19 o
   2  -7   8       26.67       26.33      1.08 o
   3  -7   8       19.36       21.23      1.32 o
  -3  -6   8       11.04       12.49      0.89 o
  -2  -6   8        3.82        2.99      0.74 o
  -1  -6   8        1.81        2.21      0.77 o
   0  -6   8        2.83        2.33      0.49 o
   1  -6   8        2.79        2.73      0.50 o
   2  -6   8       14.50       17.59      0.90 o
   3  -6   8       63.30       67.13      2.21 o
  -3  -5   8        4.77        4.83      0.84 o
  -2  -5   8        9.57       12.13      0.74 o
  -1  -5   8        7.36        8.21      0.61 o
   0  -5   8       21.12       19.51      0.84 o
   1  -5   8        6.60        6.02      0.68 o
   2  -5   8       13.95       13.66      0.78 o
   3  -5   8        0.27        0.00      0.54 o
  -4  -4   8        2.07        2.51      0.68 o
  -3  -4   8        7.48        8.34      0.76 o
  -2  -4   8       43.10       40.91      1.41 o
  -1  -4   8        7.74       10.60      0.66 o
   0  -4   8       81.25       90.60      1.80 o
   1  -4   8        1.21        1.76      0.47 o
   2  -4   8        0.16        0.00      0.56 o
   3  -4   8        0.67        1.16      0.56 o
  -4  -3   8       24.05       25.42      2.49 o
  -3  -3   8      114.29      121.33      2.05 o
  -2  -3   8        0.67        1.19      0.48 o
  -1  -3   8      104.02      103.26      1.38 o
   0  -3   8       76.76       82.95      1.62 o
   1  -3   8       73.07       72.92      1.46 o
   2  -3   8       27.80       27.64      1.30 o
   3  -3   8        0.43        1.29      0.60 o
  -4  -2   8       40.10       40.60      1.59 o
  -3  -2   8      156.11      161.05      2.71 o
  -2  -2   8        3.16        3.86      0.68 o
  -1  -2   8        1.03        0.69      0.32 o
   0  -2   8       82.96       75.91      1.16 o
   1  -2   8      283.33      281.08      2.92 o
   2  -2   8        2.83        2.65      0.55 o
   3  -2   8        0.01        0.28      0.53 o
  -4  -1   8        4.95        4.71      0.87 o
  -3  -1   8        1.39        1.60      0.94 o
  -2  -1   8      347.38      354.30      3.63 o
  -1  -1   8       40.99       35.20      0.86 o
   0  -1   8       65.82       65.45      1.12 o
   1  -1   8       33.28       30.53      1.52 o
   2  -1   8        1.36        1.47      0.42 o
   3  -1   8       76.37       74.97      2.35 o
  -4   0   8        0.46        0.77      0.74 o
  -3   0   8        1.11        0.71      0.48 o
  -2   0   8      326.09      325.27      3.48 o
  -1   0   8       44.75       44.78      0.99 o
   0   0   8       40.60       34.18      0.85 o
   1   0   8       66.10       59.90      1.46 o
   2   0   8       20.42       20.25      1.44 o
   3   0   8       15.19       15.42      1.21 o
  -3   1   8        0.01        0.00      0.58 o
  -2   1   8       17.48       19.23      0.94 o
  -1   1   8        3.43        3.02      0.41 o
   0   1   8        0.39        0.90      0.33 o
   1   1   8        0.16        0.06      0.40 o
   2   1   8       24.60       23.53      1.57 o
   3   1   8       23.35       25.92      1.19 o
  -3   2   8        6.22        6.23      0.92 o
  -2   2   8        3.30        2.71      0.70 o
  -1   2   8        2.64        2.66      0.39 o
   0   2   8        0.01        0.06      0.48 o
   1   2   8        6.43        5.96      0.60 o
   2   2   8        8.57        9.06      0.74 o
   3   2   8        0.34        0.00      0.49 o
  -3   3   8       12.08        9.84      1.09 o
  -2   3   8        0.00        0.00      0.56 o
  -1   3   8        1.03        1.59      0.36 o
   0   3   8        2.44        3.28      0.52 o
   1   3   8        4.62        5.79      0.63 o
   2   3   8       15.29       14.16      0.88 o
   3   3   8       13.26       14.22      0.99 o
  -3   4   8       15.90        9.36      2.13 o
  -2   4   8        0.01        0.45      1.36 o
  -1   4   8       20.97       18.20      0.95 o
   0   4   8       25.67       22.09      0.94 o
   1   4   8        0.01        0.00      0.41 o
   2   4   8        8.05        8.75      0.75 o
   3   4   8        3.17        4.64      0.72 o
  -3   5   8       24.46       24.24      1.64 o
  -2   5   8       70.07       65.51      2.40 o
  -1   5   8       69.86       58.19      1.61 o
   0   5   8        7.43        8.93      1.06 o
   1   5   8        0.80        0.91      0.46 o
   2   5   8        5.69        4.79      0.66 o
  -3   6   8        5.41        4.89      1.05 o
  -2   6   8        2.41        1.98      0.82 o
  -1   6   8       10.52        7.59      0.76 o
   0   6   8        7.53        6.22      1.94 o
   1   6   8        2.54        1.98      1.22 o
   2   6   8        8.97        9.41      0.82 o
  -2   7   8        2.31        1.98      0.86 o
  -1   7   8       11.66       13.90      1.29 o
   0   7   8       16.20       14.51      1.29 o
   1   7   8        0.22        1.03      0.78 o
   2   7   8        7.12        5.22      1.58 o
  -2   8   8        8.37        9.61      1.25 o
  -1   8   8        0.13        0.57      0.76 o
   0   8   8        2.74        2.17      1.06 o
   1   8   8        1.43        1.14      1.05 o
  -1   9   8        1.89        2.03      0.90 o
   0   9   8        8.22        9.95      1.25 o
  -1 -13   9        0.21        0.00      1.32 o
   0 -13   9        0.14        0.00      0.69 o
   1 -13   9        2.87        4.23      0.99 o
  -1 -12   9        0.21        0.00      0.70 o
   0 -12   9        1.13        2.10      0.76 o
   1 -12   9        2.24        2.91      0.85 o
  -2 -11   9        0.04        0.55      0.79 o
  -1 -11   9       44.09       52.45      2.65 o
   0 -11   9       53.38       51.88      1.59 o
   1 -11   9        0.75        0.45      1.23 o
   2 -11   9        1.30        0.00      0.71 o
  -2 -10   9       11.43       11.97      1.18 o
  -1 -10   9        5.78        6.10      0.96 o
   0 -10   9       20.49       20.44      1.05 o
   1 -10   9       26.72       28.95      1.20 o
   2 -10   9       10.43       14.07      1.99 o
  -3  -9   9        0.19        0.00      0.72 o
  -2  -9   9       32.23       36.65      1.77 o
  -1  -9   9      104.33      105.87      2.71 o
   0  -9   9      198.86      199.73      2.90 o
   1  -9   9      122.45      122.00      2.32 o
   2  -9   9        0.74        0.76      0.50 o
  -3  -8   9       17.08       18.79      1.40 o
  -2  -8   9       32.75       32.59      1.64 o
  -1  -8   9       37.52       37.93      1.26 o
   0  -8   9        3.81        4.05      0.60 o
   1  -8   9        0.03        0.00      0.42 o
   2  -8   9      120.93      120.34      2.75 o
   3  -8   9       17.46       19.06      2.09 o
  -3  -7   9       23.23       24.87      2.56 o
  -2  -7   9       10.52       10.79      1.50 o
  -1  -7   9       17.81       16.10      0.85 o
   0  -7   9       24.39       24.93      1.03 o
   1  -7   9       10.54       10.07      0.75 o
   2  -7   9      237.80      242.45      3.34 o
   3  -7   9        0.84        1.96      0.68 o
  -3  -6   9        0.48        1.00      0.71 o
  -2  -6   9        6.14        5.68      0.87 o
  -1  -6   9        2.05        0.60      0.45 o
   0  -6   9        7.68        8.80      0.92 o
   1  -6   9        7.74        6.97      0.65 o
   2  -6   9        6.99        6.77      0.60 o
   3  -6   9        9.20       15.21      1.19 o
  -3  -5   9       12.00       12.12      1.11 o
  -2  -5   9       52.80       48.53      2.86 o
  -1  -5   9       15.40       16.81      0.84 o
   0  -5   9        0.22        0.08      0.45 o
   1  -5   9       12.64       11.18      0.76 o
   2  -5   9        8.02        8.74      1.84 o
   3  -5   9        0.18        0.83      0.62 o
  -3  -4   9        1.01        2.65      1.10 o
  -2  -4   9        2.37        2.04      0.68 o
  -1  -4   9        0.26        0.54      0.44 o
   0  -4   9        0.54        0.04      0.41 o
   1  -4   9        8.19        9.74      0.71 o
   2  -4   9        2.05        2.18      0.58 o
   3  -4   9        0.01        0.32      0.62 o
  -3  -3   9       18.52       20.64      1.08 o
  -2  -3   9       65.26       63.73      1.56 o
  -1  -3   9        6.03        5.82      0.57 o
   0  -3   9       19.78       19.43      0.85 o
   1  -3   9        7.07        7.83      0.63 o
   2  -3   9        2.13        1.70      0.57 o
   3  -3   9        1.01        1.37      0.64 o
  -3  -2   9       44.77       42.99      1.48 o
  -2  -2   9      334.02      345.73      3.72 o
  -1  -2   9        0.23        0.08      0.38 o
   0  -2   9        1.17        0.59      0.41 o
   1  -2   9        9.44        8.99      0.80 o
   2  -2   9       81.24       75.80      2.20 o
   3  -2   9       17.45       16.15      1.22 o
  -3  -1   9       75.04       74.25      1.91 o
  -2  -1   9      176.03      183.06      2.67 o
  -1  -1   9       28.84       28.02      0.86 o
   0  -1   9       89.48       84.44      1.35 o
   1  -1   9      263.61      265.48      5.02 o
   2  -1   9       69.27       70.27      2.15 o
   3  -1   9        7.12        6.93      1.31 o
  -3   0   9        0.21        0.21      0.51 o
  -2   0   9        0.42        0.00      0.57 o
  -1   0   9      348.09      346.03      2.97 o
   0   0   9      237.40      235.61      2.32 o
   1   0   9        6.78        6.64      0.62 o
   2   0   9       25.08       23.96      1.28 o
   3   0   9        0.66        1.14      0.55 o
  -3   1   9        1.07        2.19      0.74 o
  -2   1   9        0.55        0.00      0.69 o
  -1   1   9       66.71       65.60      1.30 o
   0   1   9        5.95        6.00      0.50 o
   1   1   9       44.18       42.54      1.27 o
   2   1   9        3.85        4.59      0.71 o
   3   1   9        0.66        1.66      0.70 o
  -3   2   9        4.29        5.53      0.92 o
  -2   2   9        5.67        6.11      0.85 o
  -1   2   9        4.07        4.92      0.49 o
   0   2   9       25.29       23.39      0.99 o
   1   2   9       13.22       13.55      0.82 o
   2   2   9        1.93        1.10      0.53 o
   3   2   9        0.01        0.00      0.54 o
  -3   3   9        0.11        0.00      0.94 o
  -2   3   9        0.52        0.02      0.62 o
  -1   3   9        2.74        3.76      0.60 o
   0   3   9        0.71        1.12      0.48 o
   1   3   9        0.03        0.28      0.54 o
   2   3   9        0.01        0.12      0.46 o
  -3   4   9        3.04        3.10      1.10 o
  -2   4   9       42.31       34.52      1.71 o
  -1   4   9        6.89        6.15      0.67 o
   0   4   9       12.26       10.26      1.08 o
   1   4   9       12.13       10.79      0.79 o
   2   4   9        0.01        0.00      0.49 o
  -2   5   9       18.74       15.19      1.33 o
  -1   5   9        0.42        1.69      0.77 o
   0   5   9       56.19       48.23      2.00 o
   1   5   9        0.00        0.00      0.59 o
   2   5   9        0.65        0.43      0.52 o
  -2   6   9        3.94        2.06      0.92 o
  -1   6   9       28.03       26.15      1.90 o
   0   6   9       19.06       17.94      1.40 o
   1   6   9       21.02       19.10      1.81 o
   2   6   9        0.00        0.58      0.85 o
  -2   7   9        2.47        0.98      1.21 o
  -1   7   9        8.71        9.25      1.17 o
   0   7   9        0.75        0.18      0.72 o
   1   7   9        1.84        2.68      0.88 o
  -1   8   9        0.03        0.00      0.80 o
   0   8   9        0.01        0.60      0.83 o
   0 -13  10        0.00        0.00      1.38 o
  -1 -12  10        0.44        0.63      0.73 o
   0 -12  10        2.28        1.63      0.78 o
   1 -12  10        0.29        0.00      1.44 o
  -2 -11  10       35.73       36.01      1.91 o
  -1 -11  10        4.70        5.68      0.97 o
   0 -11  10       13.07       13.31      0.90 o
   1 -11  10        2.81        3.62      0.92 o
  -2 -10  10        9.10       10.36      1.15 o
  -1 -10  10       17.46       15.76      1.40 o
   0 -10  10        5.78        4.65      0.65 o
   1 -10  10        5.55        5.87      0.68 o
   2 -10  10        6.50        8.86      1.41 o
  -2  -9  10        0.76        1.01      0.76 o
  -1  -9  10       12.67       12.85      1.14 o
   0  -9  10        4.63        4.90      0.63 o
   1  -9  10        5.84        4.54      0.70 o
   2  -9  10       90.75       89.67      2.17 o
  -3  -8  10       19.98       19.14      2.06 o
  -2  -8  10        0.32        0.26      0.70 o
  -1  -8  10       46.26       40.97      1.74 o
   0  -8  10       21.79       20.83      1.01 o
   1  -8  10       40.61       39.43      2.22 o
   2  -8  10       20.54       22.19      1.39 o
  -3  -7  10        4.45        5.65      1.09 o
  -2  -7  10       43.93       41.30      1.81 o
  -1  -7  10       46.81       42.15      1.71 o
   0  -7  10       63.01       59.34      1.64 o
   1  -7  10       29.84       25.07      1.12 o
   2  -7  10        7.00        6.22      1.23 o
  -3  -6  10        2.85        2.69      0.79 o
  -2  -6  10       10.85        8.83      1.00 o
  -1  -6  10        9.78        9.58      0.83 o
   0  -6  10       20.86       19.59      0.95 o
   1  -6  10        3.95        4.73      0.53 o
   2  -6  10        8.86        8.06      1.39 o
   3  -6  10       37.56       39.08      1.89 o
  -3  -5  10        0.87        2.09      0.78 o
  -2  -5  10       15.47       14.65      1.15 o
  -1  -5  10       35.79       32.67      1.14 o
   0  -5  10        1.71        0.48      0.48 o
   1  -5  10        0.01        0.02      0.54 o
   2  -5  10        0.02        0.52      0.53 o
   3  -5  10        1.55        1.05      0.74 o
  -3  -4  10        6.52        8.12      1.04 o
  -2  -4  10        7.16        5.12      0.83 o
  -1  -4  10        2.20        1.48      0.56 o
   0  -4  10       10.06        9.42      0.76 o
   1  -4  10        0.38        0.39      0.41 o
   2  -4  10        3.27        3.74      0.70 o
   3  -4  10        0.15        0.00      0.97 o
  -3  -3  10       17.44       16.69      1.01 o
  -2  -3  10       31.59       28.45      1.57 o
  -1  -3  10        4.20        5.61      0.63 o
   0  -3  10       25.85       24.27      0.98 o
   1  -3  10        1.99        2.12      0.60 o
   2  -3  10        7.97        9.39      0.88 o
   3  -3  10        0.06        0.00      0.63 o
  -3  -2  10        3.04        3.00      0.74 o
  -2  -2  10        0.07        0.00      0.67 o
  -1  -2  10      160.71      158.80      3.49 o
   0  -2  10       49.36       48.81      1.32 o
   1  -2  10        4.62        4.84      0.69 o
   2  -2  10        0.85        1.79      0.59 o
   3  -2  10        0.92        0.54      0.65 o
  -3  -1  10        5.76        6.45      0.79 o
  -2  -1  10       58.19       57.71      1.56 o
  -1  -1  10      847.68      901.13      5.46 o
   0  -1  10        0.22        0.02      0.40 o
   1  -1  10       23.67       23.28      1.28 o
   2  -1  10       39.11       35.73      1.63 o
   3  -1  10        7.29        4.82      1.08 o
  -3   0  10       35.78       37.87      1.84 o
  -2   0  10        6.70        7.02      0.72 o
  -1   0  10       39.94       42.39      1.12 o
   0   0  10        3.90        4.13      0.52 o
   1   0  10      182.03      190.78      3.42 o
   2   0  10        7.54        7.88      0.89 o
   3   0  10        0.16        0.58      0.62 o
  -3   1  10        1.45        0.24      1.27 o
  -2   1  10        1.62        0.16      0.82 o
  -1   1  10       10.94       10.72      0.65 o
   0   1  10      209.06      214.55      2.82 o
   1   1  10       36.77       41.22      1.31 o
   2   1  10        9.57       10.97      1.01 o
  -3   2  10        0.96        1.29      0.78 o
  -2   2  10       20.22       22.06      1.44 o
  -1   2  10        1.47        0.90      0.39 o
   0   2  10        9.88        9.39      0.75 o
   1   2  10        5.63        7.28      0.69 o
   2   2  10        2.31        2.58      0.88 o
  -3   3  10        3.26        4.00      0.94 o
  -2   3  10        1.14        1.31      0.74 o
  -1   3  10        0.66        1.10      0.53 o
   0   3  10        0.90        2.42      0.66 o
   1   3  10        7.00        6.71      0.69 o
   2   3  10        0.00        0.00      0.47 o
  -2   4  10        0.53        0.00      0.72 o
  -1   4  10       30.82       29.05      2.31 o
   0   4  10        0.25        1.51      1.92 o
   1   4  10        1.94        1.79      0.56 o
   2   4  10        0.06        0.00      0.46 o
  -2   5  10        4.33        4.97      3.00 o
  -1   5  10       26.37       22.50      1.54 o
   0   5  10       29.97       24.13      1.56 o
   1   5  10        8.88        8.82      1.05 o
  -2   6  10        1.97        1.78      0.94 o
  -1   6  10        0.06        2.08      0.90 o
   0   6  10        2.76        4.66      0.94 o
   1   6  10       20.03       23.76      1.60 o
  -1   7  10        8.90       11.54      1.53 o
   0   7  10       14.24       10.95      1.24 o
  -1 -12  11        8.10        9.98      1.53 o
   0 -12  11       19.58       21.35      1.17 o
  -1 -11  11       30.86       33.15      1.76 o
   0 -11  11        2.79        3.99      0.80 o
   1 -11  11        6.26        7.69      0.80 o
  -2 -10  11       13.32       12.61      1.28 o
  -1 -10  11        0.45        0.68      0.70 o
   0 -10  11        3.08        5.19      0.70 o
   1 -10  11        0.78        0.00      1.05 o
  -2  -9  11       15.21       13.90      1.24 o
  -1  -9  11        0.32        0.96      1.71 o
   0  -9  11        7.27        8.10      0.78 o
   1  -9  11        0.46        2.28      0.99 o
   2  -9  11        3.34        3.32      0.70 o
  -2  -8  11       41.77       36.04      1.80 o
  -1  -8  11        6.54        6.49      1.39 o
   0  -8  11        1.59        1.01      0.51 o
   1  -8  11        2.31        1.67      1.01 o
   2  -8  11        9.16        8.99      1.24 o
  -3  -7  11        0.81        2.57      0.87 o
  -2  -7  11       36.30       38.93      1.82 o
  -1  -7  11       15.39       14.22      1.13 o
   0  -7  11       38.61       39.71      1.38 o
   1  -7  11       45.70       42.52      1.24 o
   2  -7  11       16.83       13.59      1.11 o
  -3  -6  11        0.42        0.48      0.74 o
  -2  -6  11        0.56        0.00      0.59 o
  -1  -6  11       41.68       33.44      1.98 o
   0  -6  11       80.64       73.46      1.77 o
   1  -6  11       34.75       34.94      1.31 o
   2  -6  11        0.83        0.51      0.55 o
  -3  -5  11       20.13       23.96      1.56 o
  -2  -5  11        0.18        0.00      0.59 o
  -1  -5  11       19.95       18.92      1.25 o
   0  -5  11        0.36        0.19      0.64 o
   1  -5  11        2.68        2.37      0.52 o
   2  -5  11        0.03        0.00      0.49 o
  -3  -4  11       11.44       15.64      1.33 o
  -2  -4  11        0.15        0.56      1.25 o
  -1  -4  11        0.44        0.00      0.48 o
   0  -4  11        2.34        2.44      0.73 o
   1  -4  11        1.66        1.66      0.58 o
   2  -4  11        0.74        1.35      0.71 o
  -3  -3  11        3.81        5.28      0.88 o
  -2  -3  11        0.70        1.63      0.68 o
  -1  -3  11        0.04        0.14      0.83 o
   0  -3  11       26.16       27.01      1.06 o
   1  -3  11       21.11       22.55      1.87 o
   2  -3  11        0.45        0.64      0.56 o
  -3  -2  11        0.03        0.00      0.64 o
  -2  -2  11       69.15       68.96      2.22 o
  -1  -2  11        0.66        0.43      0.47 o
   0  -2  11        0.57        0.49      0.45 o
   1  -2  11        3.43        3.07      0.84 o
   2  -2  11        1.96        2.87      0.68 o
  -3  -1  11        5.54        5.29      0.77 o
  -2  -1  11        5.24        6.47      0.83 o
  -1  -1  11        2.31        1.94      0.55 o
   0  -1  11      586.59      609.29      6.42 o
   1  -1  11        1.05        0.51      0.97 o
   2  -1  11        6.17        7.86      0.94 o
  -3   0  11        8.72       10.89      1.19 o
  -2   0  11        2.68        2.83      0.62 o
  -1   0  11        4.16        3.75      0.55 o
   0   0  11      316.19      325.53      4.50 o
   1   0  11       26.52       23.13      1.30 o
   2   0  11        7.52        6.16      0.86 o
  -3   1  11        9.23       13.60      1.30 o
  -2   1  11       20.46       18.22      2.08 o
  -1   1  11        2.41        2.53      0.49 o
   0   1  11        0.79        0.55      1.78 o
   1   1  11       74.93       79.37      2.32 o
   2   1  11       53.10       52.33      2.09 o
  -2   2  11        2.21        0.11      2.08 o
  -1   2  11       15.36       15.07      1.61 o
   0   2  11        0.03        1.02      0.53 o
   1   2  11       41.57       37.59      1.91 o
   2   2  11       29.71       32.31      1.71 o
  -2   3  11       15.87       19.30      3.25 o
  -1   3  11       14.87       15.85      1.31 o
   0   3  11        0.14        0.00      2.13 o
   1   3  11        0.14        0.92      0.73 o
   2   3  11        5.12        4.23      0.85 o
  -2   4  11        1.83        0.30      0.80 o
  -1   4  11        2.38        3.18      0.88 o
   0   4  11        2.70        3.32      0.84 o
   1   4  11        1.95        3.31      1.91 o
  -1   5  11        4.79        3.06      1.67 o
   0   5  11       18.40       17.73      1.44 o
   1   5  11        6.09        7.21      1.37 o
  -1   6  11        1.90        4.27      1.42 o
   0   6  11        5.90        6.93      1.08 o
  -1 -11  12        4.22        5.62      0.98 o
   0 -11  12        2.32        3.03      0.65 o
  -1 -10  12        0.60        0.86      0.81 o
   0 -10  12        1.05        0.89      0.56 o
   1 -10  12        0.11        1.48      0.56 o
  -2  -9  12        0.00        0.24      1.15 o
  -1  -9  12        4.75        5.67      0.90 o
   0  -9  12       14.20       14.09      0.96 o
   1  -9  12       10.00        9.34      0.86 o
  -2  -8  12        0.82        1.60      0.77 o
  -1  -8  12        5.48        3.57      0.88 o
   0  -8  12        9.36       10.22      0.72 o
   1  -8  12        0.19        2.16      0.77 o
   2  -8  12        0.25        0.65      0.61 o
  -2  -7  12        0.14        0.51      0.72 o
  -1  -7  12       83.69       78.24      2.49 o
   0  -7  12        0.73        0.91      0.52 o
   1  -7  12        4.33        5.43      0.68 o
   2  -7  12        2.29        2.38      0.82 o
  -2  -6  12        3.80        3.92      0.81 o
  -1  -6  12       20.02       17.93      1.26 o
   0  -6  12       11.89       10.90      0.82 o
   1  -6  12       74.12       70.40      2.26 o
   2  -6  12        9.81        9.08      1.53 o
  -2  -5  12        0.03        1.24      0.68 o
  -1  -5  12        6.97        5.90      0.85 o
   0  -5  12       30.45       30.10      1.21 o
   1  -5  12       16.33       16.37      1.14 o
   2  -5  12        0.71        0.26      0.59 o
  -2  -4  12       12.93       13.40      1.55 o
  -1  -4  12        0.63        0.62      1.60 o
   0  -4  12        1.82        1.91      0.53 o
   1  -4  12        5.20        6.30      0.85 o
   2  -4  12        4.27        6.07      0.87 o
  -3  -3  12        0.07        0.53      0.70 o
  -2  -3  12       56.88       61.38      2.23 o
  -1  -3  12       22.74       24.67      1.37 o
   0  -3  12        0.85        0.95      0.49 o
   1  -3  12        1.28        0.77      0.75 o
   2  -3  12        3.81        5.20      0.80 o
  -2  -2  12        3.58        2.92      0.74 o
  -1  -2  12       65.47       63.56      2.08 o
   0  -2  12        1.10        0.07      0.55 o
   1  -2  12        2.28        1.32      0.98 o
   2  -2  12        0.41        0.00      0.81 o
  -2  -1  12       29.50       32.82      1.63 o
  -1  -1  12       57.92       57.39      1.97 o
   0  -1  12       29.96       30.87      1.48 o
   1  -1  12       30.24       31.91      1.60 o
   2  -1  12        4.31        3.68      0.79 o
  -2   0  12        8.43        8.69      1.16 o
  -1   0  12        5.57        5.91      0.77 o
   0   0  12        0.34        1.20      0.63 o
   1   0  12      208.38      222.52      4.10 o
   2   0  12       16.79       18.31      3.55 o
  -2   1  12        4.92        5.84      1.31 o
  -1   1  12       11.15       12.46      1.33 o
   0   1  12        2.11        2.22      0.69 o
   1   1  12       82.15       82.08      2.48 o
  -2   2  12        6.57        9.19      2.60 o
   0   2  12        0.36        0.60      0.63 o
   1   2  12        0.13        0.73      0.63 o
  -2   3  12        0.04        0.00      1.81 o
  -1   3  12        8.52        9.47      1.99 o
   0   3  12       14.03       14.35      1.75 o
   1   3  12        0.04        0.00      0.66 o
  -1   4  12       14.04       12.19      2.04 o
   0   4  12        0.01        0.62      1.26 o
   0 -10  13       10.04       13.58      1.01 o
  -1  -9  13        0.46        0.66      0.73 o
   0  -9  13        2.89        4.66      0.84 o
   1  -9  13        0.56        0.51      0.79 o
  -1  -8  13        3.82        4.83      1.31 o
   0  -8  13        8.21        7.85      0.78 o
   1  -8  13        3.64        3.73      0.66 o
  -2  -7  13        0.04        1.01      1.11 o
  -1  -7  13        1.44        0.90      0.70 o
   0  -7  13       39.74       32.53      1.34 o
   1  -7  13        4.80        4.62      0.81 o
  -2  -6  13        0.81        2.22      1.05 o
  -1  -6  13        1.85        4.28      0.85 o
   0  -6  13       51.79       49.78      1.62 o
   1  -6  13        0.77        0.41      0.59 o
  -2  -5  13        3.33        3.51      0.96 o
  -1  -5  13        4.77        4.52      0.82 o
   0  -5  13        2.13        2.79      0.59 o
   1  -5  13        8.05        8.54      1.84 o
  -2  -4  13        3.94        6.88      0.97 o
  -1  -4  13        0.00        0.00      0.59 o
   0  -4  13        6.72        6.08      0.70 o
   1  -4  13       18.74       17.67      1.26 o
  -2  -3  13        0.33        1.67      1.35 o
  -1  -3  13       60.97       69.38      2.26 o
   0  -3  13        0.17        0.47      0.58 o
   1  -3  13        6.55        8.12      0.95 o
  -2  -2  13       12.52       12.60      1.43 o
  -1  -2  13       29.37       33.57      1.63 o
   0  -2  13        1.66        1.27      0.66 o
   1  -2  13        0.50        0.12      0.68 o
  -2  -1  13        3.80        4.83      1.29 o
  -1  -1  13       10.12       12.95      1.53 o
   0  -1  13       29.85       28.43      1.51 o
   1  -1  13       29.88       28.64      1.56 o
  -2   0  13       21.01       27.10      2.32 o
  -1   0  13       10.94       10.41      1.29 o
   0   0  13        1.53        2.88      0.87 o
   1   0  13        0.01        0.09      0.67 o
   0   1  13        2.61        3.37      0.77 o
   1   1  13        5.62        6.79      0.99 o
   0   2  13        3.73        1.01      1.13 o
   0  -8  14        0.64        0.96      0.61 o
  -1  -7  14        1.13        0.00      0.75 o
   0  -7  14        0.45        1.41      0.58 o
  -1  -6  14        3.78        5.28      1.73 o
   0  -6  14        0.82        2.12      0.60 o
   1  -6  14       25.40       22.42      1.58 o
  -1  -5  14        0.03        0.05      0.63 o
   0  -5  14        0.94        1.19      0.67 o
   1  -5  14        3.01        4.04      1.03 o
  -1  -4  14        1.12        2.75      0.74 o
   0  -4  14        0.01        0.01      0.58 o
   1  -4  14        0.10        0.18      0.63 o
  -1  -3  14        0.58        0.67      0.67 o
   0  -3  14        7.83        8.90      2.96 o
   1  -3  14       15.73       18.01      1.34 o
  -1  -2  14        1.47        1.28      0.70 o
   0  -2  14        8.71       10.80      1.07 o
   1  -2  14        1.80        3.11      1.00 o
  -1  -1  14        0.05        0.35      0.80 o
   0  -1  14        2.99        2.77      0.79 o
  -1   0  14        2.37        4.06      1.05 o
   0   0  14        0.00        2.67      0.79 o
 
